# Supplementary material for: An Integrated Systems Approach Unveils New Aspects of Microoxia-Mediated Regulation in Bradyrhizobium diazoefficiens
Source: Front Microbiol. 2019 May 7;10:924. doi: 10.3389/fmicb.2019.00924 (PMC6515984; doi:10.3389/fmicb.2019.00924)
Supplement: Supplementary Table S2 — List of 26 USDA 110 genes affected by a frameshift caused by a single nucleotide insertion or deletion compared to strain 110spc4. We also list which of the encoded proteins (based on a search against the USDA 110 protein database) and their respective 110spc4 orthologs (based on a search against the 110spc4 protein database) were found to be expressed. An example of proteogenomics evidence for the protein sequence difference of an annotated CDS is shown in Supplementary Figure S5. [file Table_2.XLSX]

## Sheet: Supplementary_Table_S2
Locus_tag	Start	Stop	Length (bp)	GeneName	Protein_ID	Protein_name	Expressed USDA 110	USDA110 variant_position	USDA110_seq	110spc4_seq	Variant type	Expressed 110_spc4
blr0146	142147	143739	1593		NP_766786.1	hypothetical protein	yes	143039	ACCCCGA	ACCCGA	DEL	Bdiaspc4_00365
blr0147	142817	143647	831		NP_766787.1	hypothetical protein	yes	143039	ACCCCGA	ACCCGA	DEL	Bdiaspc4_00365
blr0352	369849	370931	1083		NP_766992.1	hypothetical protein	yes	370897	AGGGGCCT	AGGGCCT	DEL	Bdiaspc4_01425
blr0607	652211	653227	1017		NP_767247.1	ammonium transporter		652824	GCCCTCG	GCCTCG	DEL	Bdiaspc4_02770
blr2984	3291791	3293161	1371		NP_769624.1	hypothetical protein		3293060	GCCCGCT	GCCCCGCT	INS	Bdiaspc4_15430
blr3220	3558425	3558847	423		NP_769860.1	hypothetical protein	yes	3558750	ATA	ACTA	INS	Bdiaspc4_16655*
bll3528	3893628	3894206	579		NP_770168.1	hypothetical protein		3893687	GGC	GCGC	INS
bll3590	3966580	3967911	1332		NP_770230.1	hypothetical protein		3966686	GCCCCGT	GCCCGT	DEL
blr3688	4077633	4078901	1269		NP_770328.1	hypothetical protein		4078411	GCCCTTG	GCCTTG	DEL
bll3710	4101099	4102151	1053		NP_770350.1	outer membrane efflux protein		4101288	CTTGG	CTTTGG	INS
blr4056	4486015	4488447	2433		NP_770696.1	hypothetical protein		4488326	AGGGCGT	AGGCGT	DEL
bll4122	4558970	4561189	2220	ppk	NP_770762.1	polyphosphate kinase	yes	4559070	ATTGTC	ATTTGTC	INS
blr4344	4801598	4802062	465		NP_770984.1	hypothetical protein	yes	4801873	CGGGCA	CGGCA	DEL	Bdiaspc4_22550
blr4554	5048479	5049057	579		NP_771194.1	hypothetical protein		5048978	TCCCTG	TCCCCTG	INS
blr4555	5048850	5049419	570		NP_771195.1	ABC transporter permease		5048978	TCCCTG	TCCCCTG	INS
bll4757	5266493	5267743	1251		NP_771397.1	arginyl-tRNA synthetase	yes	5266657	GCCCCCAG	GCCCCAG	DEL	Bdiaspc4_24940
blr5111	5666064	5668550	2487	topA	NP_771751.1	DNA topoisomerase I	yes	5668460	CAT	CT	DEL	Bdiaspc4_26870
bll5478	6035509	6037119	1611		NP_772118.1	formate dehydrogenase		6035612	GCCTCCA	GCTCCA	DEL
blr5515	6076129	6076791	663		NP_772155.2	hypothetical protein	yes	6076648	GCCCGCGCT	GCCGCGCT	DEL	Bdiaspc4_29125
blr5544	6106420	6107013	594		NP_772184.1	oxidoreductase		6106960	GCCCACG	GCCACG	DEL
bll5725	6289845	6290546	702		NP_772365.1	transposase		6290340	ACCCCTG	ACCCTG	DEL
bll5726	6290113	6290835	723		NP_772366.1	transposase		6290340	ACCCCTG	ACCCTG	DEL
bll5733	6294867	6295874	1008	nrtB	NP_772373.1	nitrate ABC transporter permease		6295744	CGGGGAC	CGGGAC	DEL
blr5969	6566430	6567863	1434		NP_772609.1	anaerobic phenylacetate CoA ligase	yes	6567319	GCCCCGA	GCCCGA	DEL
blr6071	6686729	6688261	1533		NP_772711.1	hypothetical protein		6687800	CAACC	CAAACC	INS
blr7173	7893765	7895885	2121		NP_773813.1	methyl accepting chemotaxis protein		7895629	CGC	CGGC	INS
* see Supplementary Figure S4
