# Supplementary material for: An Integrated Systems Approach Unveils New Aspects of Microoxia-Mediated Regulation in Bradyrhizobium diazoefficiens
Source: Front Microbiol. 2019 May 7;10:924. doi: 10.3389/fmicb.2019.00924 (PMC6515984; doi:10.3389/fmicb.2019.00924)
Supplement: Supplementary Table S3 — Lookup “master” table containing 6 sheets with different lists of proteins (corresponding to the results section) from B. diazoefficiens 110spc4, their locustag identifiers, genomic coordinates, the respective equivalent protein-coding gene (with locustag and coordinates) in B. diazoefficiens USDA 110 as well as functional annotations. The “Overview” sheet provides explanations to the individual protein lists; the “Legend” sheet explains the headers of columns shown in individual sheets. [file Table_3.XLSX]

## Sheet: Overview
Sheet_name	Explanation
A	8,348 CDS annotated in B. diazoefficiens 110spc4 and their corresponding protein orthologues in the USDA 110 reference genome
B	3,188 proteins identified by proteomics data from oxic and microoxic conditions (2 distinct peptides or 3 PSMs per unambiguous peptide; protein-level FDR below 1%)
C	2,900 proteins identified in oxic conditions
D	2,826 proteins identified in microoxic conditions
E	639 microoxia-specific genes and proteins (includes 506 genes specifically transcribed in microoxia + 288 proteins expressed only in microoxia - 72 proteins that are common to both lists -75 proteins that are also expressed in oxia minus overall 8 genes affected by annotation differences between B. diazoefficiens strains 110spc4 and USDA 110.)
F	206 microoxia-induced proteins (log2 FC >= 1)

## Sheet: Legend
Category	Column Name	Explanation
	Locus_tag	NCBI RefSeq Locus tag
	start	Chromosome coordinates: Start position of the gene
	end	Chromosome coordinates: End position of the gene
	length(bp)	Length of the gene in base pairs
	length(aa)	Length of the protein in amino acids
	product	RefSeq product name / gene function
	gene	RefSeq gene name
USDA 110 blastp hits	blastp_hit	Best hit(s) from blastp
	pident	Identity % with the best hit(s) at protein level
	mismatch	Number of mismatches
	evalue	Expect value
	alignment_length	Length of the aligned region in the hit
	gaps	Number of gaps in the hit
	qcovs	Query coverage
	frameshift?	Non-empty cells are the orthologous gene(s) of USDA 110 that are affected by frameshifts in comparison to the 110spc4 strain
	202kb-deletion?	Non-empty cells are the orthologous gene(s) of USDA 110 that are present in 202kb deletion region
	missense?	Non-empty cells are the orthologous gene(s) of USDA 110 that are affected by non-synonymous changes in comparison to the 110spc4 strain
USDA 110 blastn hits	query	Best hit(s) from blastn
	%id	Identity % with the best hit(s) at nucleotide level
	qlen	Query length
	rlen	Hit length
	qcov	Query coverage
	rcov	Hit coverage
peptides and spectra (across all 6 runs and per condition)	protein-group size	0 (protein was not identified); 1 (protein was identified); 2 (a protein was identified whose identical sequence is encoded by different genes; a 3a hit)
	spectra	No. of unambiguous PSMs mapped
	peptides	No. of unambiguous peptides mapped
	abundance	Semi-quantitative protein abundance calculated using all mapped peptides as described by Weiss et al., 2010 (Pubmed ID: 20077411)
	peptides (oxic)	No. of unambiguous peptides mapped from oxic samples only
	spectra (oxic)	No. of unambiguous spectra mapped from oxic samples only
	abundance (oxic)	Semi-quantitative protein abundance calculated using mapped peptides from oxic samples only (Weiss et al., 2010)
	peptides (microoxic)	No. of unambiguous peptides mapped from microoxic samples only
	spectra (microoxic)	No. of unambiguous spectra mapped from microoxic samples only
	abudnace (microoxic)	Semi-quantitative protein abundance calculated using mapped peptides from microoxic samples only (Weiss et al., 2010)
DESeq2 analyses	log2FC	Log2-fold change as obtained by DESeq2 when comparing microoxic vs. oxic samples
	Padj	Adjusted p-value (p-value after multiple testing correction) as obtained by DESeq2 when comparing microoxic vs. oxic samples
peptide & spectral count per run		Total no. of unambiguous peptides and PSMs mapped per condition per replicate
3b peptide & spectral count per run		Total no. of ambiguous peptides and PSMs mapped per condition per replicate
Protein information & properties	Phobius signal peptide	Signal peptide predicted by Phobius ('yes' if any)
	Phobius signal peptide start	Start position of signal peptide predicted by Phobius
	Phobius signal peptide end	End position of signal peptide predicted by Phobius
	Phobius_TM_domains	No. of transmembrane domains predicted by Phobius
	Final class	Final classification (transmembrane, secreted, membrane-anchored) of a protein (see Material and Methods section)
	PSORTb Localization	Subcellular localization predicted by PSORTb
	LipoP feature	Feature prediction by LipoP
	SignalP	Interproscan prediction of features based on the individual tools
	TMHMM
	CDD
	Coils
	Gene3D
	Hamap
	MobiDBLite
	PANTHER
	Pfam
	PIRSF
	PRINTS
	ProDom
	ProSitePatterns
	ProSiteProfiles
	SFLD
	SMART
	SUPERFAMILY
	TIGRFAM
EggNOG functional annotation	predicted_gene_name	Predicted gene name based on EggNOG
	EggNOG_GO_terms	Comma delimited list of predicted Gene Ontology terms based on EggNOG
	EggNOG_KEGG_KOs	Comma delimited list of predicted KEGG KOs based on EggNOG
	EggNOG_BiGG_reactions	Comma delimited list of predicted BiGG metabolic reactions based on EggNOG
	EggNOG Category	COG functional category inferred from EggNOG prediction
	EggNOG Name	COG functional description inferred from EggNOG prediction

## Sheet: A
							USDA 110 blastp hits										USDA 110 blastn hits						peptides and spectra (across all 6 runs and per condition)										DESeq2 analyses		peptide & spectral count per run												3b peptide & spectral count per run
locus_tag	start	end	length (bp)	length (aa)	product	gene name	blastp_hit	pident	mismatch	evalue	alignment_length	gaps	qcovs	frameshift?	202kb-deletion?	missense?	query	%id	qlen	rlen	qcov	rcov	protein-group size	spectra	peptides	abundance	peptides (oxic)	spectra (oxic)	abundance (oxic)	peptides (microoxic)	spectra (microoxic)	abudnace (microoxic)	log2FC	Padj	Oxic_repl.3.psm...all...peptides	Oxic_repl.3.psm...all...psms	Oxic_repl.1.psm...all...peptides	Oxic_repl.1.psm...all...psms	Oxic_repl.2.psm...all...peptides	Oxic_repl.2.psm...all...psms	Microoxic_repl.2.psm...all...peptides	Microoxic_repl.2.psm...all...psms	Microoxic_repl.1.psm...all...peptides	Microoxic_repl.1.psm...all...psms	Microoxic_repl.3.psm...all...peptides	Microoxic_repl.3.psm...all...psms	Oxic_repl.3.psm...all...peptides	Oxic_repl.3.psm...all...spectra	Oxic_repl.1.psm...all...peptides
Bdiaspc4_00005	66	1094	1029	342	hypothetical protein		bll0079	100	0	0	342	0	100				bll0079	100	1029	1029	100	100	0
Bdiaspc4_00010	1639	3903	2265	754	amino acid ABC transporter substrate-binding protein		blr0080	100	0	0	754	0	100				blr0080	100	2265	2265	100	100	0
Bdiaspc4_00015	4117	4992	876	291	hypothetical protein		bll0081	100	0	0	291	0	100				bll0081	100	876	876	100	100	0
Bdiaspc4_00020	5084	5404	321	106	hypothetical protein		bll0082	100	0	2e-67	106	0	100				bll0082	100	321	321	100	100	1	1	1	0.22449	1	1	0.22449	0	0	0			0	0	0	0	1	1	0	0	0	0	0	0
Bdiaspc4_00025	5570	6133	564	187	hypothetical protein		bll0083	100	0	7e-137	187	0	100				bll0083	100	564	564	100	100	0
Bdiaspc4_00030	6234	7622	1389	462	hypothetical protein		blr0084	100	0	0	462	0	100				blr0084	100	1389	1389	100	100	0
Bdiaspc4_00035	7680	8972	1293	430	RNA polymerase sigma factor		bll0085	100	0	0	430	0	100				bll0085	100	1293	1293	100	100	0
Bdiaspc4_00045	9100	9507	408	135	hypothetical protein		bll0086	100	0	9e-97	135	0	100				bll0086	100	408	408	100	100	0
Bdiaspc4_00050	9626	10318	693	230	peptidase		bll0087	100	0	8e-170	230	0	100				bll0087	100	693	693	100	100	1	4	2	0.45045	2	3	0.342342	1	1	0.108108			1	1	1	1	1	1	0	0	0	0	1	1
Bdiaspc4_00055	10318	11307	990	329	2-hydroxyacid dehydrogenase		bll0088	100	0	0	329	0	100				bll0088	100	990	990	100	100	1	130	17	7.45238	15	66	3.69048	15	64	3.7619	0.0457654	0.999944	15	26	12	17	13	23	15	26	12	20	12	18
Bdiaspc4_00060	11307	12125	819	272	ABC transporter permease		bll0089	100	0	0	272	0	100				bll0089	100	819	819	100	100	1	1	1	0.0703125	1	1	0.0703125	0	0	0			0	0	0	0	1	1	0	0	0	0	0	0
Bdiaspc4_00065	12122	12937	816	271	ABC transporter ATP-binding protein		bll0090	100	0	0	271	0	100				bll0090	100	816	816	100	100	1	4	2	0.339056	2	3	0.240343	1	1	0.0987124			1	1	1	1	1	1	0	0	1	1	0	0
Bdiaspc4_00070	12948	13970	1023	340	ABC transporter substrate-binding protein		bll0091	100	0	0	340	0	100				bll0091	100	1023	1023	100	100	1	18	8	0.860681	7	13	0.609907	4	5	0.250774	-1.25135	0.999944	6	6	4	4	3	3	1	1	1	1	3	3
Bdiaspc4_00075	14124	14930	807	268	creatininase family protein		blr0092	100	0	0	268	0	100				blr0092	100	807	807	100	100	1	13	5	1.50397	5	10	1.17063	2	3	0.333333	-1.67998	0.999944	3	3	2	2	4	5	2	2	1	1	0	0
Bdiaspc4_00080	15058	15333	276	91	hypothetical protein		bsr0093	100	0	2e-61	91	0	100				bsr0093	100	276	276	100	100	0
Bdiaspc4_00085	15397	16497	1101	366	DUF1194 domain-containing protein		blr0094	100	0	0	366	0	100				blr0094	100	1101	1101	100	100	0
Bdiaspc4_00090	16836	18863	2028	675	hypothetical protein		blr0095	100	0	0	675	0	100				blr0095	100	2028	2028	100	100	1	169	24	4.56899	23	116	3.0062	20	53	1.56279	-1.03984	0.999944	20	53	3	3	21	60	15	24	14	17	10	12
Bdiaspc4_00095	19065	21140	2076	691	methyl-accepting chemotaxis protein		bll0096	100	0	0	691	0	100				bll0096	100	2076	2076	100	100	1	5	4	0.146912	4	4	0.118531	1	1	0.0283806			0	0	4	4	0	0	0	0	0	0	1	1
Bdiaspc4_00100	21384	22682	1299	432	HlyC/CorC family transporter		blr0097	100	0	0	432	0	100				blr0097	100	1299	1299	100	100	1	18	4	0.740196	4	11	0.446078	2	7	0.294118	-0.570145	0.999944	4	5	1	2	2	4	2	3	2	3	1	1
Bdiaspc4_00105	22930	23169	240	79	PilZ domain-containing protein		bsl0098	100	0	5e-54	79	0	100				bsl0098	100	240	240	100	100	1	1	1	0.290909	0	0	0	1	1	0.290909			0	0	0	0	0	0	0	0	1	1	0	0
Bdiaspc4_00110	23272	24897	1626	541	FMN-binding glutamate synthase family protein		bll0099	100	0	0	541	0	100				bll0099	100	1626	1626	100	100	1	22	7	0.827451	6	11	0.409804	6	11	0.417647	0.104771	0.999944	6	7	2	2	1	2	5	5	3	4	2	2
Bdiaspc4_00115	25388	26161	774	257	ferredoxin--NADP reductase		bll0100	100	0	0	257	0	90				bll0100	100	774	855	100	90.53	1	41	10	3.15695	9	27	2.04484	7	14	1.11211	-0.851838	0.999944	8	10	9	12	5	5	3	4	3	5	5	5
Bdiaspc4_00120	26536	27465	930	309	RimK-like protein		blr0101	100	0	0	309	0	100				blr0101	100	930	930	100	100	1	6	1	0.533808	1	3	0.266904	1	3	0.266904			1	1	1	1	1	1	1	1	1	2	0	0
Bdiaspc4_00125	27672	28598	927	308	amino acid ABC transporter substrate-binding protein		bll0102	100	0	0	308	0	100				bll0102	100	927	927	100	100	1	11	3	0.588028	3	7	0.369718	2	4	0.21831	-0.70731	0.999944	2	2	3	3	2	2	1	1	1	1	2	2
Bdiaspc4_00130	28608	29906	1299	432	dicarboxylate/amino acid:cation symporter		bll0104	100	0	0	432	0	100				bll0104	100	1299	1299	100	100	0
Bdiaspc4_00135	30117	31118	1002	333	NADP-dependent oxidoreductase		blr0103	100	0	0	333	0	100				blr0103	100	1002	1002	100	100	1	19	5	1.42475	5	12	0.886288	3	7	0.538462	-0.679639	0.999944	3	4	4	4	3	4	2	2	2	2	3	3
Bdiaspc4_00140	31379	32230	852	283	hypothetical protein		blr0105	100	0	0	283	0	100				blr0105	100	852	852	100	100	1	14	4	0.961832	4	8	0.538168	3	6	0.423664	-0.262813	0.999944	4	4	3	4	0	0	2	2	0	0	3	4
Bdiaspc4_00145	32360	32575	216	71	hypothetical protein		NA	NA	NA	NA	NA	NA	NA				NA	NA	NA	NA	NA	NA	0
Bdiaspc4_00150	32778	33920	1143	380	monooxygenase		blr0106	100	0	0	380	0	100				blr0106	100	1143	1143	100	100	1	5	1	0.153631	1	3	0.0921788	1	2	0.0614525			1	1	1	1	1	1	1	1	0	0	1	1
Bdiaspc4_00155	33917	35530	1614	537	benzoate-CoA ligase family protein		blr0107	100	0	0	537	0	100				blr0107	100	1614	1614	100	100	1	9	3	0.337349	2	4	0.148594	3	5	0.188755			2	3	1	1	0	0	2	2	2	2	1	1
Bdiaspc4_00160	35711	36247	537	178	MarR family transcriptional regulator		bll0108	100	0	4e-128	178	0	100				bll0108	100	537	537	100	100	0
Bdiaspc4_00165	36213	36845	633	210	maleylacetoacetate isomerase	maiA	bll0109	100	0	3e-152	210	0	100				bll0109	100	633	633	100	100	1	4	2	0.22043	1	2	0.107527	2	2	0.112903			1	1	0	0	1	1	0	0	1	1	1	1
Bdiaspc4_00170	37050	38090	1041	346	gentisate 1,2-dioxygenase	gtdA	blr0110	100	0	0	346	0	100				blr0110	100	1041	1041	100	100	1	10	4	0.587413	3	5	0.293706	4	5	0.293706	0.0640433	0.999944	2	2	2	2	1	1	4	4	1	1	0	0
Bdiaspc4_00180	38319	39167	849	282	ABC transporter permease		bll0111	100	0	0	282	0	100				bll0111	100	849	849	100	100	0
Bdiaspc4_00185	39139	39912	774	257	ABC transporter ATP-binding protein		bll0112	100	0	0	257	0	100				bll0112	100	774	774	100	100	1	10	2	0.944206	2	7	0.656652	2	3	0.287554	-1.15651	0.999944	2	3	2	2	2	2	1	1	2	2	0	0
Bdiaspc4_00190	40024	41028	1005	334	ABC transporter substrate-binding protein		bll0113	100	0	0	334	0	100				bll0113	100	1005	1005	100	100	1	39	12	2.63087	12	30	2.07047	7	9	0.560403	-1.63735	0.999944	7	8	9	11	10	11	2	2	2	2	5	5
Bdiaspc4_00195	41072	42436	1365	454	FAD-dependent oxidoreductase		bll0114	100	0	0	454	0	100				bll0114	100	1365	1365	100	100	1	3	2	0.0796253	2	3	0.0796253	0	0	0			1	1	1	1	1	1	0	0	0	0	0	0
Bdiaspc4_00200	42550	43434	885	294	LysR family transcriptional regulator		blr0115	100	0	0	294	0	100				blr0115	100	885	885	100	100	0
Bdiaspc4_00205	43502	43774	273	90	hypothetical protein		NA	NA	NA	NA	NA	NA	NA				NA	NA	NA	NA	NA	NA	0
Bdiaspc4_00210	43786	44637	852	283	enoyl-CoA hydratase		bll0116	100	0	0	283	0	100				bll0116	100	852	852	100	100	1	22	6	1.43774	5	11	0.732075	6	11	0.70566	0.0842469	0.999944	3	3	2	2	5	6	3	3	4	4	4	4
Bdiaspc4_00215	44747	45721	975	324	ketopantoate reductase family protein		blr0117	100	0	0	324	0	100				blr0117	100	975	975	100	100	1	9	3	0.694915	2	4	0.311864	2	5	0.383051			2	2	0	0	2	2	1	2	1	2	1	1
Bdiaspc4_00220	45724	46449	726	241	alpha/beta hydrolase		bll0118	100	0	3e-176	241	0	100				bll0118	100	726	726	100	100	1	8	2	0.554585	1	3	0.222707	2	5	0.331878			1	1	0	0	1	2	2	3	1	1	1	1
Bdiaspc4_00230	47682	48566	885	294	LysR family transcriptional regulator		bll0121	100	0	0	294	0	100				bll0121	100	885	885	100	100	0
Bdiaspc4_00235	48547	49098	552	183	DoxX family protein		blr0122	100	0	5e-131	183	0	100				blr0122	100	552	552	100	100	0
Bdiaspc4_00240	49053	49577	525	174	hypothetical protein		blr0123	100	0	7e-125	174	0	100				blr0123	100	525	525	100	100	0
Bdiaspc4_00245	49570	50175	606	201	TlpA family protein disulfide reductase		blr0124	100	0	4e-145	201	0	100				blr0124	100	606	606	100	100	0
Bdiaspc4_00250	50181	51320	1140	379	amidohydrolase/deacetylase family metallohydrolase		bll0125	100	0	0	379	0	100				bll0125	100	1140	1140	100	100	1	55	11	3.19944	8	20	1.17697	10	35	2.02247	0.883421	0.999944	5	5	7	10	5	5	8	11	8	14	7	10
Bdiaspc4_00260	51606	52040	435	144	VOC family protein		blr0126	100	0	2e-104	144	0	100				blr0126	100	435	435	100	100	0
Bdiaspc4_00265	52165	52458	294	97	GYD domain-containing protein		bsr0127	100	0	1e-66	97	0	100				bsr0127	100	294	294	100	100	0
Bdiaspc4_00270	52516	53472	957	318	tripartite tricarboxylate transporter substrate binding protein		bll0128	100	0	0	318	0	100				bll0128	100	957	957	100	100	1	14	6	0.90099	6	13	0.831683	1	1	0.0693069	-3.4834	0.849529	6	7	3	3	3	3	0	0	0	0	1	1
Bdiaspc4_00275	53519	53890	372	123	cupin domain-containing protein		bll0129	100	0	3e-88	123	0	100				bll0129	100	372	372	100	100	1	5	4	0.508475	4	4	0.432203	1	1	0.0762712			1	1	0	0	3	3	1	1	0	0	0	0
Bdiaspc4_00280	53919	54647	729	242	RraA family protein		bll0130	100	0	2e-173	242	0	100				bll0130	100	729	729	100	100	1	39	9	2.94884	8	19	1.41395	7	20	1.53488	0.157587	0.999944	6	6	4	4	6	9	7	8	5	6	5	6
Bdiaspc4_00285	54584	56101	1518	505	acid--CoA ligase		bll0131	100	0	0	505	0	100				bll0131	100	1518	1518	100	100	0
Bdiaspc4_00290	56198	57235	1038	345	alpha/beta hydrolase		bll0132	100	0	0	345	0	100				bll0132	100	1038	1038	100	100	1	15	7	0.899054	7	12	0.769716	3	3	0.129338	-1.89584	0.999944	5	5	4	6	1	1	2	2	0	0	1	1
Bdiaspc4_00295	57396	58142	747	248	hypothetical protein		bll0133	100	0	2e-171	248	0	100				bll0133	100	747	747	100	100	0
Bdiaspc4_00300	58168	58380	213	70	hypothetical protein		NA	NA	NA	NA	NA	NA	NA				NA	NA	NA	NA	NA	NA	0
Bdiaspc4_00305	58417	59418	1002	333	2-dehydropantoate 2-reductase		bll0134	100	0	0	333	0	100				bll0134	100	1002	1002	100	100	1	3	2	0.312925	2	3	0.312925	0	0	0			1	1	1	1	1	1	0	0	0	0	0	0
Bdiaspc4_00310	59515	60198	684	227	DUF937 domain-containing protein		blr0135	100	0	5e-159	227	0	100				blr0135	100	684	684	100	100	1	55	6	6.17062	6	27	3.01896	6	28	3.15166	0.129939	0.999944	5	9	6	8	5	10	5	7	6	14	5	7
Bdiaspc4_00315	60246	60512	267	88	GlsB/YeaQ/YmgE family stress response membrane protein		bsr0136	100	0	9e-55	88	0	100				bsr0136	100	267	267	100	100	0
Bdiaspc4_00320	60608	61393	786	261	SDR family oxidoreductase		bll0137	100	0	0	261	0	100				bll0137	100	786	786	100	100	1	95	14	8.47718	14	44	3.85892	14	51	4.61826	0.30652	0.999944	10	16	12	17	9	11	12	19	11	15	11	17
Bdiaspc4_00325	61654	62718	1065	354	acyl-CoA dehydrogenase		blr0138	100	0	0	354	0	100				blr0138	100	1065	1065	100	100	1	24	5	1.60671	5	13	0.847561	4	11	0.759146	-0.143303	0.999944	5	6	4	4	3	3	3	5	3	3	3	3
Bdiaspc4_00330	62735	63895	1161	386	acyl-CoA dehydrogenase		blr0139	100	0	0	386	0	100				blr0139	100	1161	1161	100	100	1	23	10	0.829851	8	12	0.471642	8	11	0.358209	-0.00468973	0.999944	6	7	2	2	3	3	5	5	2	2	4	4
Bdiaspc4_00335	63913	64725	813	270	enoyl-CoA hydratase/isomerase family protein		blr0140	100	0	0	270	0	100				blr0140	100	813	813	100	100	1	44	9	2.58051	8	25	1.4661	8	19	1.11441	-0.301763	0.999944	7	10	6	6	7	9	7	7	6	6	6	6
Bdiaspc4_00340	64886	67000	2115	704	CoA-binding protein		bll0141	100	0	0	704	0	100				bll0141	100	2115	2115	100	100	1	1	1	0.0292758	1	1	0.0292758	0	0	0			0	0	0	0	1	1	0	0	0	0	0	0
Bdiaspc4_00345	67240	67995	756	251	hypothetical protein		bll0142	100	0	0	251	0	100				bll0142	100	756	756	100	100	1	1	1	0.0526316	1	1	0.0526316	0	0	0			1	1	0	0	0	0	0	0	0	0	0	0
Bdiaspc4_00350	67992	68783	792	263	enoyl-CoA hydratase		bll0143	100	0	0	263	0	100				bll0143	100	792	792	100	100	1	16	6	1.4766	6	11	1.02553	4	5	0.451064	-1.03881	0.999944	5	6	1	1	3	4	2	2	2	2	1	1
Bdiaspc4_00355	68938	70143	1206	401	ABC transporter substrate-binding protein		bll0144	100	0	0	401	0	100				bll0144	100	1206	1206	100	100	1	25	8	1.50146	7	13	0.801749	7	12	0.699708	0.0056706	0.999944	5	5	4	4	4	4	2	2	2	3	6	7
Bdiaspc4_00360	70229	71290	1062	353	nuclease		blr0145	100	0	0	353	0	100				blr0145	100	1062	1062	100	100	0
Bdiaspc4_00365	71325	72815	1491	496	Zn-dependent protease		blr0146	98.67	4	0	301	0	57	blr0147:frameshift_affected_gene, blr0146:frameshift_affected_gene			blr0146	99.93	1491	1593	100	93.66	1	19	8	0.79085	8	12	0.496732	4	7	0.294118	-0.739114	0.999944	2	2	5	5	4	5	4	6	1	1	0	0
Bdiaspc4_00370	72994	74322	1329	442	MFS transporter		bll0148	100	0	0	442	0	93				bll0148	100	1329	1425	100	93.26	0
Bdiaspc4_00375	74504	75664	1161	386	ubiquinol oxidase subunit II	cyoA	blr0149	100	0	0	386	0	100				blr0149	100	1161	1161	100	100	1	27	8	1.21798	8	19	0.896458	4	8	0.321526	-1.17197	0.999944	5	7	6	7	4	5	4	5	1	2	1	1
Bdiaspc4_00380	75676	77673	1998	665	cytochrome o ubiquinol oxidase subunit I	cyoB	blr0150	100	0	0	665	0	100				blr0150	100	1998	1998	100	100	1	3	1	0.0651163	1	2	0.0434109	1	1	0.0217054			0	0	1	1	1	1	0	0	1	1	0	0
Bdiaspc4_00385	77674	78303	630	209	cytochrome o ubiquinol oxidase subunit III	cyoC	blr0151	100	0	5e-154	209	0	100				blr0151	100	630	630	100	100	0
Bdiaspc4_00390	78300	78680	381	126	cytochrome o ubiquinol oxidase subunit IV	cyoD	blr0152	100	0	4e-87	126	0	100				blr0152	100	381	381	100	100	0
Bdiaspc4_00395	78677	79537	861	286	SURF1 family protein		blr0153	100	0	0	286	0	100				blr0153	100	861	861	100	100	0
Bdiaspc4_00400	79482	80906	1425	474	sensor histidine kinase		blr0154	100	0	0	474	0	100				blr0154	100	1425	1425	100	100	1	4	3	0.169265	1	2	0.0935412	2	2	0.0757238			0	0	1	1	1	1	1	1	1	1	0	0
Bdiaspc4_00405	80896	81429	534	177	DNA-binding response regulator		blr0155	100	0	8e-128	177	0	100				blr0155	100	534	534	100	100	0
Bdiaspc4_00410	81672	82658	987	328	transcriptional regulator		bll0156	100	0	0	328	0	100				bll0156	100	987	987	100	100	1	90	12	5.47266	11	44	2.70703	12	46	2.76562	0.152893	0.999944	9	16	9	12	9	16	10	16	9	16	9	14
Bdiaspc4_00415	82805	83143	339	112	ferredoxin family protein		bll0157	100	0	4e-79	112	0	100				bll0157	100	339	339	100	100	1	20	5	2.06604	3	8	0.943396	5	12	1.12264	0.687001	0.999944	2	2	3	3	2	3	4	4	2	2	4	6
Bdiaspc4_00420	83276	83533	258	85	RNA-binding S4 domain-containing protein		bsl0158	98.68	1	4e-48	76	0	100				bsl0158	100	258	231	89.53	100	0
Bdiaspc4_00425	83555	86926	3372	1123	helicase		bll0159	100	0	0	1123	0	100				bll0159	100	3372	3372	100	100	1	196	29	3.68427	25	101	1.88596	26	95	1.79831	0.000462719	0.999944	24	43	17	28	16	30	22	37	19	35	16	23
Bdiaspc4_00430	87297	87485	189	62	hypothetical protein		bsl0160	100	0	2e-39	62	0	100				bsl0160	100	189	189	100	100	0
Bdiaspc4_00435	87704	88582	879	292	DUF3108 domain-containing protein		bll0161	100	0	0	292	0	100				bll0161	100	879	879	100	100	1	4	3	0.192913	2	3	0.11811	1	1	0.0748031			2	2	1	1	0	0	0	0	1	1	0	0
Bdiaspc4_00440	88779	89033	255	84	hypothetical protein		NA	NA	NA	NA	NA	NA	NA				NA	NA	NA	NA	NA	NA	0
Bdiaspc4_00445	89045	89353	309	102	50S ribosomal protein L28		blr0162	100	0	2e-69	102	0	100				blr0162	100	309	309	100	100	1	143	10	22	8	77	11.0625	9	66	10.9375	-0.142413	0.999944	8	23	7	29	6	25	8	15	5	31	7	20
Bdiaspc4_00450	89593	90315	723	240	hypothetical protein		bll0163	100	0	1e-180	240	0	100				bll0163	100	723	723	100	100	0
Bdiaspc4_00455	90337	90654	318	105	hypothetical protein		blr0164	100	0	3e-76	105	0	100				blr0164	100	318	318	100	100	0
Bdiaspc4_00460	90807	91457	651	216	hypothetical protein		blr0165	100	0	3e-150	216	0	100				blr0165	100	651	651	100	100	0
Bdiaspc4_00465	91547	92806	1260	419	cell division protein FtsZ	ftsZ	blr0166	100	0	0	419	0	100				blr0166	100	1260	1260	100	100	0
Bdiaspc4_00470	93020	93700	681	226	hypothetical protein		bll0167	100	0	3e-156	226	0	100				bll0167	100	681	681	100	100	0
Bdiaspc4_00475	93885	94163	279	92	DUF1488 domain-containing protein		bsl0168	100	0	6e-63	92	0	100				bsl0168	100	279	279	100	100	0
Bdiaspc4_00480	94449	94745	297	98	hypothetical protein		bsl0169	100	0	6e-66	98	0	100				bsl0169	100	297	297	100	100	0
Bdiaspc4_00485	94738	95034	297	98	hypothetical protein		bsl0170	100	0	5e-68	98	0	100				bsl0170	100	297	297	100	100	0
Bdiaspc4_00490	95318	95788	471	156	hypothetical protein		blr0171	100	0	3e-113	156	0	100				blr0171	100	471	471	100	100	0
Bdiaspc4_00495	95848	97356	1509	502	DUF2235 domain-containing protein		blr0172	100	0	0	502	0	100				blr0172	100	1509	1509	100	100	1	17	7	0.597753	6	9	0.305618	6	8	0.292135	-0.0993765	0.999944	3	3	6	6	0	0	4	5	2	2	1	1
Bdiaspc4_00500	97536	97787	252	83	PilZ domain-containing protein		bsr0173	100	0	1e-56	83	0	100				bsr0173	100	252	252	100	100	0
Bdiaspc4_00510	97988	98395	408	135	hypothetical protein		bll0174	100	0	1e-93	135	0	100				bll0174	100	408	408	100	100	0
Bdiaspc4_00515	98565	99677	1113	370	NADH:flavin oxidoreductase/NADH oxidase		bll0175	100	0	0	370	0	100				bll0175	100	1113	1113	100	100	1	76	15	3.5879	15	38	1.78674	13	38	1.80115	0.0990428	0.999944	13	19	8	8	11	11	13	15	10	13	9	10
Bdiaspc4_00520	99828	100529	702	233	hypothetical protein		bll0176	100	0	9e-171	233	0	100				bll0176	100	702	702	100	100	0
Bdiaspc4_00525	100573	101643	1071	356	twin-arginine translocation pathway signal		bll0177	100	0	0	356	0	100				bll0177	100	1071	1071	100	100	0
Bdiaspc4_00530	101640	103547	1908	635	cobaltochelatase subunit CobT	cobT	bll0178	100	0	0	635	0	100				bll0178	100	1908	1908	100	100	1	103	23	3.02583	20	57	1.67897	21	46	1.34686	-0.218232	0.999944	17	20	14	16	14	21	11	12	15	18	15	16
Bdiaspc4_00535	103544	103954	411	136	GNAT family N-acetyltransferase		bll0179	100	0	8e-98	136	0	100				bll0179	100	411	411	100	100	0
Bdiaspc4_00540	103958	104956	999	332	cobaltochelatase subunit CobS	cobS	bll0180	100	0	0	332	0	88				bll0180	100	999	1134	100	88.1	1	126	16	8.63934	15	67	4.51475	15	59	4.12459	-0.105009	0.999944	14	18	12	25	10	24	12	18	9	23	10	18
Bdiaspc4_00545	105253	105912	660	219	DedA family protein		blr0181	100	0	3e-153	219	0	100				blr0181	100	660	660	100	100	0
Bdiaspc4_00550	106066	107283	1218	405	helix-turn-helix domain-containing protein		bll0182	100	0	0	405	0	100				bll0182	100	1218	1218	100	100	0
Bdiaspc4_00555	107362	108456	1095	364	citrate synthase/methylcitrate synthase		blr0183	100	0	0	364	0	100				blr0183	100	1095	1095	100	100	1	5	4	0.334375	3	3	0.2	2	2	0.134375			2	2	0	0	1	1	1	1	1	1	0	0
Bdiaspc4_00560	108703	109335	633	210	molecular chaperone DnaJ		bll0184	100	0	6e-160	210	0	100				bll0184	100	633	633	100	100	1	13	3	1.63354	2	8	1.03727	3	5	0.596273	-0.611041	0.999944	2	2	2	3	2	3	2	2	2	2	1	1
Bdiaspc4_00565	109443	109712	270	89	BolA family transcriptional regulator		bsr0185	100	0	4e-61	89	0	100				bsr0185	100	270	270	100	100	0
Bdiaspc4_00570	109804	111108	1305	434	HlyC/CorC family transporter		bll0186	100	0	0	434	0	100				bll0186	100	1305	1305	100	100	1	6	3	0.224274	3	4	0.171504	1	2	0.0527704			1	1	2	2	1	1	1	1	0	0	1	1
Bdiaspc4_00575	111201	112349	1149	382	3-dehydroquinate synthase		bll0187	100	0	0	382	0	100				bll0187	100	1149	1149	100	100	1	27	11	1.4384	7	13	0.704871	8	14	0.733524	0.205659	0.999944	5	5	4	4	4	4	5	6	3	3	4	5
Bdiaspc4_00580	112346	113080	735	244	shikimate kinase		bll0188	100	0	4e-173	244	0	100				bll0188	100	735	735	100	100	1	2	1	0.20202	1	2	0.20202	0	0	0			1	2	0	0	0	0	0	0	0	0	0	0
Bdiaspc4_00585	113153	113299	147	48	histidine kinase		bsr0189	100	0	3e-28	48	0	100				bsr0189	100	147	147	100	100	0
Bdiaspc4_00590	113317	114273	957	318	site-specific tyrosine recombinase XerD	xerD	blr0190	100	0	0	318	0	100				blr0190	100	957	957	100	100	0
Bdiaspc4_00595	114455	115417	963	320	acetyl-CoA carboxylase carboxyltransferase subunit alpha		blr0191	100	0	0	320	0	100				blr0191	100	963	963	100	100	1	71	16	4.38889	16	34	2.09722	15	37	2.29167	0.204354	0.999944	10	11	12	14	8	9	12	15	11	12	9	10
Bdiaspc4_00600	115828	117408	1581	526	hypothetical protein		blr0192	100	0	0	526	0	100				blr0192	100	1581	1581	100	100	0
Bdiaspc4_00605	117611	118306	696	231	ABC transporter ATP-binding protein		bll0193	100	0	4e-165	231	0	100				bll0193	100	696	696	100	100	1	1	1	0.0640394	0	0	0	1	1	0.0640394			0	0	0	0	0	0	1	1	0	0	0	0
Bdiaspc4_00610	118299	119072	774	257	ABC transporter ATP-binding protein		bll0194	100	0	0	257	0	100				bll0194	100	774	774	100	100	1	2	1	0.121212	1	2	0.121212	0	0	0			1	1	0	0	1	1	0	0	0	0	0	0
Bdiaspc4_00615	119020	120105	1086	361	branched-chain amino acid ABC transporter permease		bll0195	100	0	0	361	0	100				bll0195	100	1086	1086	100	100	0
Bdiaspc4_00620	120112	121329	1218	405	ABC transporter substrate-binding protein		bll0196	100	0	0	405	0	100				bll0196	100	1218	1218	100	100	1	16	8	0.730556	8	11	0.516667	5	5	0.213889	-1.0686	0.999944	5	5	1	1	5	5	3	3	2	2	0	0
Bdiaspc4_00625	121334	122191	858	285	branched-chain amino acid ABC transporter permease		bll0197	100	0	0	285	0	100				bll0197	100	858	858	100	100	0
Bdiaspc4_00630	122228	123742	1515	504	amidase		bll0198	100	0	0	504	0	100				bll0198	100	1515	1515	100	100	1	65	13	2.26022	13	33	1.10968	11	32	1.15054	0.0432568	0.999944	12	17	5	6	7	10	10	13	8	14	3	5
Bdiaspc4_00635	123907	125127	1221	406	nitrile hydratase		bll0199	100	0	0	406	0	100				bll0199	100	1221	1221	100	100	0
Bdiaspc4_00640	125271	125714	444	147	MarR family transcriptional regulator		blr0200	100	0	6e-106	147	0	100				blr0200	100	444	444	100	100	0
Bdiaspc4_00645	125765	125956	192	63	hypothetical protein		bsl0201	100	0	8e-43	63	0	100				bsl0201	100	192	192	100	100	0
Bdiaspc4_00650	125959	126621	663	220	hypothetical protein		bll0202	100	0	5e-161	220	0	100				bll0202	100	663	663	100	100	0
Bdiaspc4_00655	126626	127678	1053	350	RNA-directed DNA polymerase		bll0203	100	0	0	350	0	100				bll0203	100	1053	1053	100	100	0
Bdiaspc4_00660	128071	130911	2841	946	protein translocase subunit SecA		bll0204	100	0	0	946	0	100				bll0204	100	2841	2841	100	100	1	236	47	4.62222	42	130	2.56491	37	106	2.05731	-0.205058	0.999944	38	52	30	41	25	37	31	43	25	35	24	28
Bdiaspc4_00665	131217	132188	972	323	peptidylprolyl isomerase		blr0205	100	0	0	323	0	100				blr0205	100	972	972	100	100	1	217	27	11.4545	23	120	6.26182	23	97	5.19273	-0.205102	0.999944	15	38	17	38	21	44	19	24	17	28	18	45
Bdiaspc4_00670	132291	133532	1242	413	bifunctional glutamate N-acetyltransferase/amino-acid N-acetyltransferase		blr0206	100	0	0	413	0	100				blr0206	100	1242	1242	100	100	1	149	31	6.81714	22	66	2.93429	31	83	3.88286	0.411044	0.999944	17	20	18	23	16	23	28	33	16	27	17	23
Bdiaspc4_00675	133538	133948	411	136	(deoxy)nucleoside triphosphate pyrophosphohydrolase		blr0207	100	0	3e-96	136	0	100				blr0207	100	411	411	100	100	1	4	3	0.403101	2	2	0.209302	2	2	0.193798			2	2	0	0	0	0	2	2	0	0	0	0
Bdiaspc4_00685	134168	135076	909	302	methyltransferase domain-containing protein		bll0208	100	0	0	302	0	100				bll0208	100	909	909	100	100	1	7	2	0.376812	2	3	0.148551	2	4	0.228261			1	1	1	1	1	1	0	0	2	2	1	2
Bdiaspc4_00690	135156	135953	798	265	ComF family protein		blr0209	100	0	0	265	0	100				blr0209	100	798	798	100	100	0
Bdiaspc4_00695	136001	136276	276	91	glutaredoxin 3	grxC	bsr0210	100	0	2e-64	91	0	100				bsr0210	100	276	276	100	100	1	11	3	2.84884	1	4	1.30233	3	7	1.54651	0.938139	0.999944	1	2	1	1	1	1	1	1	2	2	3	4
Bdiaspc4_00700	136273	137151	879	292	carbon-nitrogen hydrolase family protein		blr0211	100	0	0	292	0	100				blr0211	100	879	879	100	100	1	80	18	4.79259	10	32	1.94815	17	48	2.84444	0.668834	0.999944	9	11	8	11	7	10	13	19	11	16	11	13
Bdiaspc4_00705	137148	137630	483	160	DUF1178 family protein		blr0212	100	0	4e-117	160	0	100				blr0212	100	483	483	100	100	1	4	1	0.620155	1	2	0.310078	1	2	0.310078			1	1	1	1	0	0	1	1	1	1	0	0
Bdiaspc4_00715	137770	138669	900	299	EamA/RhaT family transporter		bll0213	100	0	0	299	0	100				bll0213	100	900	900	100	100	0
Bdiaspc4_00720	138948	139709	762	253	bifunctional 3-demethylubiquinone 3-O-methyltransferase/2-octaprenyl-6-hydroxy phenol methylase		bll0214	100	0	0	253	0	100				bll0214	100	762	762	100	100	1	17	7	1.02212	3	4	0.252212	7	13	0.769912	1.82125	0.999944	3	3	0	0	1	1	5	5	3	4	4	4
Bdiaspc4_00725	139730	140197	468	155	PH domain-containing protein		bll0215	100	0	6e-111	155	0	100				bll0215	100	468	468	100	100	1	6	2	0.438356	2	3	0.219178	2	3	0.219178			1	1	1	1	1	1	0	0	0	0	2	3
Bdiaspc4_00730	140373	141629	1257	418	aspartate kinase		blr0216	100	0	0	418	0	100				blr0216	100	1257	1257	100	100	1	195	24	9.4933	23	96	4.50938	24	99	4.98391	0.123783	0.999944	20	25	22	39	19	32	23	34	20	34	19	31
Bdiaspc4_00735	141918	144185	2268	755	phosphoenolpyruvate--protein phosphotransferase	ptsP	blr0217	100	0	0	755	0	100				blr0217	100	2268	2268	100	100	1	55	16	1.23288	13	26	0.578387	15	29	0.65449	0.23177	0.999944	7	9	9	10	6	7	13	15	7	9	5	5
Bdiaspc4_00740	144244	145329	1086	361	peptide chain release factor 1	prfA	blr0218	100	0	0	361	0	100				blr0218	100	1086	1086	100	100	1	34	9	2.19677	8	18	1.13548	8	16	1.06129	-0.0933514	0.999944	3	4	8	9	5	5	4	6	5	5	4	5
Bdiaspc4_00745	145326	146219	894	297	peptide chain release factor N(5)-glutamine methyltransferase	prmC	blr0219	100	0	0	297	0	100				blr0219	100	894	894	100	100	1	19	6	1.16357	5	9	0.553903	5	10	0.609665	0.202369	0.999944	2	2	3	3	4	4	4	4	4	5	1	1
Bdiaspc4_00750	146683	147471	789	262	DUF4167 domain-containing protein		blr0220	100	0	0	262	0	100				blr0220	100	789	789	100	100	1	96	7	12.0487	6	52	6.39381	6	44	5.65487	-0.163647	0.999944	6	13	4	15	5	24	6	14	4	16	3	14
Bdiaspc4_00755	147529	148269	741	246	class I SAM-dependent methyltransferase		bll0221	100	0	1e-178	246	0	100				bll0221	100	741	741	100	100	1	16	5	1.4	5	10	0.875556	2	6	0.524444	-0.653815	0.999944	3	3	4	4	3	3	1	1	2	3	2	2
Bdiaspc4_00760	148378	149145	768	255	hydroxyacylglutathione hydrolase	gloB	blr0222	100	0	0	255	0	100				blr0222	100	768	768	100	100	1	71	15	4.44017	13	37	2.40598	12	34	2.03419	-0.0232254	0.999944	10	17	8	11	8	9	10	13	10	11	10	10
Bdiaspc4_00765	149169	149591	423	140	cupin domain-containing protein		blr0223	100	0	4e-102	140	0	100				blr0223	100	423	423	100	100	1	2	2	0.229008	1	1	0.137405	1	1	0.0916031			1	1	0	0	0	0	1	1	0	0	0	0
Bdiaspc4_00770	149707	150576	870	289	EamA family transporter		bll0224	100	0	0	289	0	100				bll0224	100	870	870	100	100	0
Bdiaspc4_00775	150745	151470	726	241	acetoacetyl-CoA reductase	phbB	bll0225	100	0	1e-174	241	0	100				bll0225	100	726	726	100	100	1	147	18	10.1041	14	59	3.99548	18	88	6.1086	0.654164	0.999944	10	17	13	20	12	22	12	24	17	39	13	25
Bdiaspc4_00780	151721	152899	1179	392	acetyl-CoA C-acetyltransferase		bll0226	100	0	0	392	0	99				bll0226	100	1179	1185	100	99.49	1	812	26	49.0334	20	364	21.805	25	448	27.2284	0.375841	0.999944	18	94	18	114	19	156	23	107	19	196	19	145
Bdiaspc4_00785	153205	153798	594	197	polyhydroxyalkanoate synthesis repressor PhaR	phaR	blr0227	100	0	2e-144	197	0	100				blr0227	100	594	594	100	100	1	118	16	12.2216	14	69	7.26347	14	49	4.95808	-0.412655	0.999944	12	24	11	21	13	24	12	19	11	18	8	12
Bdiaspc4_00790	153872	154636	765	254	class I SAM-dependent methyltransferase		blr0228	100	0	0	254	0	100				blr0228	100	765	765	100	100	1	2	2	0.14346	1	1	0.0843882	1	1	0.0590717			0	0	1	1	0	0	1	1	0	0	0	0
Bdiaspc4_00795	154699	155586	888	295	branched-chain amino acid aminotransferase		bll0229	100	0	0	295	0	97				bll0229	100	888	918	100	96.73	1	43	11	2.71429	10	22	1.38462	8	21	1.32967	0.0289529	0.999944	9	10	4	6	4	6	7	7	5	8	6	6
Bdiaspc4_00800	155770	156705	936	311	alpha/beta hydrolase		blr0230	100	0	0	311	0	100				blr0230	100	936	936	100	100	1	17	5	1.06122	4	9	0.578231	4	8	0.482993	-0.10265	0.999944	2	2	4	4	2	3	2	2	3	4	2	2
Bdiaspc4_00805	156715	156963	249	82	hypothetical protein		bsl0231	100	0	3e-52	82	0	100				bsl0231	100	249	249	100	100	0
Bdiaspc4_00810	156935	157435	501	166	hypothetical protein		blr0232	100	0	6e-120	166	0	100				blr0232	100	501	501	100	100	0
Bdiaspc4_00815	157502	158104	603	200	carboxymuconolactone decarboxylase family protein		bll0233	100	0	2e-146	200	0	100				bll0233	100	603	603	100	100	1	9	3	0.918033	3	6	0.579235	2	3	0.338798			3	3	1	1	2	2	2	2	1	1	0	0
Bdiaspc4_00820	158172	158759	588	195	alkylhydroperoxidase		bll0234	100	0	5e-143	195	0	100				bll0234	100	588	588	100	100	1	6	4	0.507692	3	5	0.410256	1	1	0.0974359			3	3	1	1	1	1	1	1	0	0	0	0
Bdiaspc4_00825	158756	159217	462	153	hypothetical protein		bll0235	100	0	3e-103	153	0	100				bll0235	100	462	462	100	100	1	1	1	0.136364	1	1	0.136364	0	0	0			1	1	0	0	0	0	0	0	0	0	0	0
Bdiaspc4_00830	159244	160407	1164	387	PLP-dependent cysteine synthase family protein		bll0236	100	0	0	387	0	100				bll0236	100	1164	1164	100	100	0
Bdiaspc4_00835	160488	161468	981	326	LysR family transcriptional regulator		blr0237	100	0	0	326	0	100				blr0237	100	981	981	100	100	0
Bdiaspc4_00840	161465	162925	1461	486	NAD(P)/FAD-dependent oxidoreductase		blr0238	100	0	0	486	0	100				blr0238	100	1461	1461	100	100	0
Bdiaspc4_00845	162894	164255	1362	453	MFS transporter		blr0239	100	0	0	453	0	100				blr0239	100	1362	1362	100	100	0
Bdiaspc4_00850	164262	164726	465	154	Lrp/AsnC family transcriptional regulator		bll0240	100	0	8e-111	154	0	100				bll0240	100	465	465	100	100	1	4	1	0.416	1	1	0.104	1	3	0.312			1	1	0	0	0	0	1	2	1	1	0	0
Bdiaspc4_00855	164890	165903	1014	337	aminocyclopropane-1-carboxylate deaminase/D-cysteine desulfhydrase family protein		blr0241	100	0	0	337	0	100				blr0241	100	1014	1014	100	100	1	203	26	11.4867	13	27	1.53667	26	176	9.95	2.79409	1.16754e-05	11	13	5	5	7	9	21	42	25	87	25	47
Bdiaspc4_00860	166108	168120	2013	670	DNA helicase RecQ	recQ	bll0242	100	0	0	670	0	100				bll0242	100	2013	2013	100	100	1	10	5	0.243902	4	7	0.15331	2	3	0.0905923	-1.13847	0.999944	2	2	3	3	2	2	1	1	1	1	1	1
Bdiaspc4_00865	168209	169075	867	288	xylanase		bll0243	100	0	0	288	0	100				bll0243	100	867	867	100	100	0
Bdiaspc4_00870	169053	170054	1002	333	homoserine O-succinyltransferase		bll0244	100	0	0	333	0	100				bll0244	100	1002	1002	100	100	0
Bdiaspc4_00875	170067	171368	1302	433	O-acetylhomoserine aminocarboxypropyltransferase/cysteine synthase		bll0245	100	0	0	433	0	100				bll0245	100	1302	1302	100	100	1	11	7	0.575064	7	11	0.575064	0	0	0	-4.20308	0.698226	5	6	2	2	3	3	0	0	0	0	0	0
Bdiaspc4_00880	171695	173269	1575	524	indoleacetamide hydrolase		bll0246	100	0	0	524	0	100				bll0246	100	1575	1575	100	100	1	74	17	2.95955	17	36	1.45618	16	38	1.50337	0.167798	0.999944	15	19	5	5	9	12	14	18	10	14	5	6
Bdiaspc4_00885	173522	174340	819	272	uracil-DNA glycosylase		blr0248	100	0	0	272	0	100				blr0248	100	819	819	100	100	0
Bdiaspc4_00890	174337	175947	1611	536	cytosine deaminase		blr0249	100	0	0	536	0	100				blr0249	100	1611	1611	100	100	0
Bdiaspc4_00895	175955	176989	1035	344	aldo/keto reductase		bll0250	100	0	0	344	0	100				bll0250	100	1035	1035	100	100	0
Bdiaspc4_00900	177000	178238	1239	412	MFS transporter		bll0251	100	0	0	412	0	100				bll0251	100	1239	1239	100	100	0
Bdiaspc4_00905	178280	179257	978	325	LysR family transcriptional regulator		blr0252	100	0	0	325	0	100				blr0252	100	978	978	100	100	0
Bdiaspc4_00910	179516	180313	798	265	(S)-ureidoglycine aminohydrolase		blr0253	100	0	0	265	0	100				blr0253	100	798	798	100	100	1	1	1	0.109804	1	1	0.109804	0	0	0			1	1	0	0	0	0	0	0	0	0	0	0
Bdiaspc4_00915	180369	180776	408	135	RidA family protein		bll0254	100	0	6e-96	135	0	100				bll0254	100	408	408	100	100	1	4	1	0.461538	1	2	0.230769	1	2	0.230769			0	0	1	1	1	1	1	1	1	1	0	0
Bdiaspc4_00920	180957	181211	255	84	hypothetical protein		bsl0255	100	0	6e-56	84	0	100				bsl0255	100	255	255	100	100	0
Bdiaspc4_00925	181208	182173	966	321	AraC family transcriptional regulator		bll0256	100	0	0	321	0	100				bll0256	100	966	966	100	100	0
Bdiaspc4_00930	182501	184411	1911	636	PAS domain-containing sensor histidine kinase		blr0257	100	0	0	636	0	100				blr0257	100	1911	1911	100	100	1	11	3	0.393043	3	7	0.248696	2	4	0.144348	-0.743295	0.999944	0	0	2	3	3	4	0	0	2	2	1	2
Bdiaspc4_00935	184408	185079	672	223	DNA-binding response regulator		blr0258	100	0	5e-162	223	0	100				blr0258	100	672	672	100	100	1	11	3	1.06061	2	7	0.772727	2	4	0.287879	-0.730316	0.999944	2	2	2	2	2	3	2	2	1	1	1	1
Bdiaspc4_00940	185173	185556	384	127	response regulator		blr0259	100	0	5e-90	127	0	100				blr0259	100	384	384	100	100	0
Bdiaspc4_00945	185710	187593	1884	627	FUSC family protein		blr0260	100	0	0	627	0	100				blr0260	100	1884	1884	100	100	0
Bdiaspc4_00950	187590	187793	204	67	DUF1656 domain-containing protein		NA	NA	NA	NA	NA	NA	NA				NA	NA	NA	NA	NA	NA	0
Bdiaspc4_00955	187805	189100	1296	431	HlyD family secretion protein		blr0261	100	0	0	431	0	100				blr0261	100	1296	1296	100	100	0
Bdiaspc4_00960	189337	190404	1068	355	AraC family transcriptional regulator		blr0262	100	0	0	355	0	100				blr0262	100	1068	1068	100	100	0
Bdiaspc4_00965	190623	191561	939	312	acyltransferase domain-containing protein		bll0263	100	0	0	312	0	100				bll0263	100	939	939	100	100	0
Bdiaspc4_00970	191571	192521	951	316	AEC family transporter		bll0264	100	0	0	316	0	100				bll0264	100	951	951	100	100	0
Bdiaspc4_00975	192518	193396	879	292	triphosphoribosyl-dephospho-CoA synthase MdcB	mdcB	bll0265	100	0	0	292	0	100				bll0265	100	879	879	100	100	0
Bdiaspc4_00980	193393	194073	681	226	malonate decarboxylase holo-[acyl-carrier-protein] synthase	mdcG	bll0266	100	0	3e-162	226	0	100				bll0266	100	681	681	100	100	0
Bdiaspc4_00985	194048	194770	723	240	biotin-independent malonate decarboxylase subunit gamma	mdcE	bll0267	100	0	3e-171	240	0	100				bll0267	100	723	723	100	100	0
Bdiaspc4_00990	194757	195674	918	305	biotin-independent malonate decarboxylase subunit beta		bll0268	99.65	1	0	287	0	100				bll0268	100	918	864	94.12	100	0
Bdiaspc4_00995	195692	196009	318	105	malonate decarboxylase acyl carrier protein		bll0269	100	0	3e-71	105	0	100				bll0269	100	318	318	100	100	0
Bdiaspc4_01000	196020	197666	1647	548	malonate decarboxylase subunit alpha	mdcA	bll0270	100	0	0	548	0	100				bll0270	100	1647	1647	100	100	0
Bdiaspc4_01005	197663	198529	867	288	MBL fold metallo-hydrolase		bll0271	100	0	0	288	0	100				bll0271	100	867	867	100	100	0
Bdiaspc4_01010	198627	199412	786	261	alpha/beta hydrolase		bll0272	100	0	0	261	0	100				bll0272	100	786	786	100	100	0
Bdiaspc4_01015	199420	199686	267	88	hypothetical protein		bsl0273	100	0	3e-57	88	0	100				bsl0273	100	267	267	100	100	0
Bdiaspc4_01020	199733	200074	342	113	hypothetical protein		blr0274	100	0	1e-77	113	0	100				blr0274	100	342	342	100	100	0
Bdiaspc4_01025	200218	200718	501	166	hypothetical protein		bll0275	100	0	9e-114	166	0	100				bll0275	100	501	501	100	100	0
Bdiaspc4_01030	200769	201941	1173	390	efflux RND transporter periplasmic adaptor subunit		blr0276	100	0	0	390	0	100				blr0276	100	1173	1173	100	100	0
Bdiaspc4_01035	201938	205081	3144	1047	acriflavine resistance protein B		blr0277	100	0	0	1047	0	100				blr0277	100	3144	3144	100	100	0
Bdiaspc4_01040	205068	205484	417	138	thioesterase		blr0278	100	0	7e-96	138	0	100				blr0278	100	417	417	100	100	0
Bdiaspc4_01045	205587	207437	1851	616	PAS domain S-box protein		blr0279	100	0	0	616	0	100				blr0279	100	1851	1851	100	100	0
Bdiaspc4_01050	207461	209752	2292	763	formate dehydrogenase		bll0280	100	0	0	763	0	100				bll0280	100	2292	2292	100	100	0
Bdiaspc4_01055	210001	211248	1248	415	cupin domain-containing protein		blr0281	100	0	0	415	0	100				blr0281	100	1248	1248	100	100	0
Bdiaspc4_01060	211329	212315	987	328	cytochrome d ubiquinol oxidase subunit II	cydB	bll0282	100	0	0	328	0	100				bll0282	100	987	987	100	100	0
Bdiaspc4_01065	212318	213724	1407	468	cytochrome ubiquinol oxidase subunit I		bll0283	100	0	0	468	0	100				bll0283	100	1407	1407	100	100	0
Bdiaspc4_01070	213744	215282	1539	512	malate dehydrogenase (quinone)	mqo	bll0284	100	0	0	512	0	100				bll0284	100	1539	1539	100	100	0
Bdiaspc4_01075	215325	215729	405	134	hypothetical protein		bll0285	100	0	3e-97	134	0	100				bll0285	100	405	405	100	100	0
Bdiaspc4_01080	215803	217239	1437	478	class II fumarate hydratase	fumC	bll0286	100	0	0	478	0	100				bll0286	100	1437	1437	100	100	0
Bdiaspc4_01085	217407	218093	687	228	DUF1275 domain-containing protein		bll0287	100	0	7e-162	228	0	100				bll0287	100	687	687	100	100	0
Bdiaspc4_01090	218112	218948	837	278	formate dehydrogenase accessory sulfurtransferase FdhD	fdhD	bll0288	100	0	0	278	0	100				bll0288	100	837	837	100	100	0
Bdiaspc4_01095	218952	219551	600	199	HdeD family acid-resistance protein		bll0289	100	0	5e-136	199	0	100				bll0289	100	600	600	100	100	0
Bdiaspc4_01100	219895	220404	510	169	DNA starvation/stationary phase protection protein		bll0290	100	0	6e-125	169	0	100				bll0290	100	510	510	100	100	0
Bdiaspc4_01105	220459	221022	564	187	cytochrome b		bll0291	100	0	8e-129	187	0	100				bll0291	100	564	564	100	100	0
Bdiaspc4_01110	221019	222296	1278	425	catalase family peroxidase		bll0292	100	0	0	425	0	100				bll0292	100	1278	1278	100	100	1	1	1	0.0842105	0	0	0	1	1	0.0842105			0	0	0	0	0	0	0	0	1	1	0	0
Bdiaspc4_01115	222336	223316	981	326	SDR family NAD(P)-dependent oxidoreductase		blr0293	100	0	0	326	0	100				blr0293	100	981	981	100	100	0
Bdiaspc4_01120	223546	226515	2970	989	transcriptional regulator		blr0294	100	0	0	989	0	100				blr0294	100	2970	2970	100	100	0
Bdiaspc4_01125	226779	229676	2898	965	transcriptional regulator		bll0295	100	0	0	965	0	100				bll0295	100	2898	2898	100	100	0
Bdiaspc4_01130	229746	230027	282	93	hypothetical protein		bsl0296	100	0	2e-60	93	0	100				bsl0296	100	282	282	100	100	0
Bdiaspc4_01135	230280	230522	243	80	hypothetical protein		NA	NA	NA	NA	NA	NA	NA				NA	NA	NA	NA	NA	NA	0
Bdiaspc4_01140	230735	232108	1374	457	branched-chain amino acid ABC transporter substrate-binding protein		blr0297	100	0	0	457	0	100				blr0297	100	1374	1374	100	100	0
Bdiaspc4_01145	232071	232706	636	211	hypothetical protein		blr0298	100	0	8e-150	211	0	100				blr0298	100	636	636	100	100	0
Bdiaspc4_01150	232979	235891	2913	970	transcriptional regulator		blr0299	100	0	0	970	0	100				blr0299	100	2913	2913	100	100	1	8	4	0.157895	2	4	0.0772676	3	4	0.0806271			2	2	1	1	1	1	2	2	2	2	0	0
Bdiaspc4_01160	236637	237908	1272	423	efflux RND transporter periplasmic adaptor subunit		bll0300	100	0	0	423	0	100				bll0300	100	1272	1272	100	100	0
Bdiaspc4_01165	237905	241087	3183	1060	efflux RND transporter permease subunit		bll0301	100	0	0	1060	0	100				bll0301	100	3183	3183	100	100	0
Bdiaspc4_01170	241167	242090	924	307	RNA polymerase sigma factor RpoH	rpoH	bll0302	100	0	0	307	0	100				bll0302	100	924	924	100	100	0
Bdiaspc4_01175	242151	243575	1425	474	sensor histidine kinase		bll0303	100	0	0	474	0	100				bll0303	100	1425	1425	100	100	0
Bdiaspc4_01180	243585	244559	975	324	DNA-binding response regulator		bll0304	100	0	0	324	0	100				bll0304	100	975	975	100	100	0
Bdiaspc4_01185	244756	245139	384	127	hypothetical protein		blr0305	100	0	2e-88	127	0	100				blr0305	100	384	384	100	100	0
Bdiaspc4_01190	245289	245666	378	125	hypothetical protein		blr0306	100	0	5e-80	125	0	100				blr0306	100	378	378	100	100	0
Bdiaspc4_01195	246023	246979	957	318	MurR/RpiR family transcriptional regulator		bll0307	100	0	0	318	0	100				bll0307	100	957	957	100	100	0
Bdiaspc4_01200	247207	248763	1557	518	ABC transporter substrate-binding protein		blr0308	100	0	0	518	0	100				blr0308	100	1557	1557	100	100	1	10	4	0.434694	4	8	0.357143	2	2	0.077551	-1.87956	0.999944	1	1	3	4	2	3	0	0	0	0	2	2
Bdiaspc4_01205	248843	249787	945	314	ABC transporter permease		blr0309	100	0	0	314	0	100				blr0309	100	945	945	100	100	0
Bdiaspc4_01210	249784	250644	861	286	ABC transporter permease		blr0310	100	0	0	286	0	100				blr0310	100	861	861	100	100	0
Bdiaspc4_01215	250648	251622	975	324	ABC transporter ATP-binding protein		blr0311	100	0	0	324	0	100				blr0311	100	975	975	100	100	1	2	1	0.108475	1	1	0.0542373	1	1	0.0542373			0	0	1	1	0	0	0	0	0	0	1	1
Bdiaspc4_01220	251619	252575	957	318	ABC transporter ATP-binding protein		blr0312	100	0	0	318	0	100				blr0312	100	957	957	100	100	0
Bdiaspc4_01225	252675	253769	1095	364	rubrerythrin family protein		bll0313	100	0	0	364	0	100				bll0313	100	1095	1095	100	100	1	6	2	0.262997	2	3	0.131498	2	3	0.131498			0	0	1	1	2	2	0	0	2	2	1	1
Bdiaspc4_01230	253715	256054	2340	779	regulatory protein NosR		blr0314	100	0	0	779	0	100				blr0314	100	2340	2340	100	100	0
Bdiaspc4_01235	256051	258003	1953	650	TAT-dependent nitrous-oxide reductase	nosZ	blr0315	100	0	0	650	0	100				blr0315	100	1953	1953	100	100	1	44	17	1.36598	6	10	0.316151	17	34	1.04983	1.82566	0.804829	3	3	2	2	4	5	16	18	10	12	4	4
Bdiaspc4_01240	258018	259379	1362	453	nitrous oxide reductase family maturation protein NosD	nosD	blr0316	100	0	0	453	0	100				blr0316	100	1362	1362	100	100	0
Bdiaspc4_01245	259376	260284	909	302	ABC transporter ATP-binding protein		blr0317	100	0	0	302	0	100				blr0317	100	909	909	100	100	0
Bdiaspc4_01250	260281	261108	828	275	ABC transporter permease		blr0318	100	0	0	275	0	100				blr0318	100	828	828	100	100	0
Bdiaspc4_01255	261105	261653	549	182	copper resistance protein CopZ		blr0319	100	0	1e-133	182	0	100				blr0319	100	549	549	100	100	0
Bdiaspc4_01260	261665	262663	999	332	FAD:protein FMN transferase		blr0320	100	0	0	332	0	100				blr0320	100	999	999	100	100	0
Bdiaspc4_01270	262948	263313	366	121	hypothetical protein		blr0321	100	0	1e-84	121	0	100				blr0321	100	366	366	100	100	0
Bdiaspc4_01275	263372	264856	1485	494	trehalose-6-phosphate synthase		bll0322	100	0	0	494	0	100				bll0322	100	1485	1485	100	100	0
Bdiaspc4_01280	265068	265889	822	273	trehalose-phosphatase	otsB	bll0323	100	0	0	273	0	100				bll0323	100	822	822	100	100	0
Bdiaspc4_01285	265893	267446	1554	517	MFS transporter		bll0324	100	0	0	517	0	100				bll0324	100	1554	1554	100	100	0
Bdiaspc4_01290	267560	267919	360	119	DUF3175 domain-containing protein		blr0325	100	0	2e-80	119	0	100				blr0325	100	360	360	100	100	0
Bdiaspc4_01295	268116	270221	2106	701	methyl-accepting chemotaxis protein		bll0326	100	0	0	701	0	100				bll0326	100	2106	2106	100	100	1	44	10	1.89822	9	26	1.01272	7	18	0.885496	-0.444898	0.999944	8	8	8	10	8	8	5	5	6	7	5	6
Bdiaspc4_01300	270505	272787	2283	760	methyl-accepting chemotaxis protein		bll0327	100	0	0	760	0	100				bll0327	100	2283	2283	100	100	1	4	3	0.217391	3	4	0.217391	0	0	0			2	2	1	1	1	1	0	0	0	0	0	0
Bdiaspc4_01305	272828	273994	1167	388	hypothetical protein		blr0328	100	0	0	388	0	100				blr0328	100	1167	1167	100	100	1	2	1	0.0779944	1	1	0.0389972	1	1	0.0389972			1	1	0	0	0	0	1	1	0	0	0	0
Bdiaspc4_01310	273991	275349	1359	452	response regulator		blr0329	100	0	0	452	0	100				blr0329	100	1359	1359	100	100	1	2	1	0.0597015	1	2	0.0597015	0	0	0			1	1	1	1	0	0	0	0	0	0	0	0
Bdiaspc4_01315	275533	276231	699	232	DNA-binding response regulator		bll0330	100	0	4e-167	232	0	100				bll0330	100	699	699	100	100	1	2	2	0.122066	2	2	0.122066	0	0	0			1	1	1	1	0	0	0	0	0	0	0	0
Bdiaspc4_01320	276353	277036	684	227	DNA-binding response regulator		bll0331	100	0	3e-161	227	0	100				bll0331	100	684	684	100	100	1	20	5	1.52451	5	12	0.916667	4	8	0.607843	-0.51494	0.999944	3	3	4	5	3	4	2	2	4	4	2	2
Bdiaspc4_01325	277175	278482	1308	435	cytochrome C		bll0332	100	0	0	435	0	100				bll0332	100	1308	1308	100	100	1	158	19	7.54774	19	109	5.15075	13	49	2.39698	-1.06937	0.549451	15	27	19	43	16	39	9	14	12	16	13	19
Bdiaspc4_01330	278479	280227	1749	582	PQQ-dependent dehydrogenase, methanol/ethanol family		bll0333	100	0	0	582	0	100				bll0333	100	1749	1749	100	100	1	662	51	20.8247	48	434	13.6494	44	228	7.17531	-0.839138	0.103057	43	121	43	171	40	142	36	66	35	72	38	90
Bdiaspc4_01335	280601	281086	486	161	carbon monoxide dehydrogenase		bll0334	100	0	5e-117	161	0	100				bll0334	100	486	486	100	100	1	43	7	5.48322	7	23	2.85906	6	20	2.62416	-0.122159	0.999944	4	6	7	11	4	6	6	8	5	6	4	6
Bdiaspc4_01340	281319	282128	810	269	(2Fe-2S)-binding protein		blr0335	100	0	0	269	0	100				blr0335	100	810	810	100	100	1	162	13	11.5865	11	83	5.77637	11	79	5.81013	0.0200909	0.999944	10	28	9	34	8	21	9	27	9	25	11	27
Bdiaspc4_01345	282213	284555	2343	780	xanthine dehydrogenase family protein molybdopterin-binding subunit		blr0336	100	0	0	780	0	100				blr0336	100	2343	2343	100	100	1	597	45	16.3471	43	342	9.31956	40	255	7.02755	-0.337805	0.999944	38	98	39	111	39	133	35	76	32	88	34	91
Bdiaspc4_01350	284695	285495	801	266	xanthine dehydrogenase family protein subunit M		blr0337	100	0	0	266	0	100				blr0337	100	801	801	100	100	1	262	20	17.512	18	145	9.38	19	117	8.132	-0.233032	0.999944	16	36	16	50	17	59	19	35	17	45	16	37
Bdiaspc4_01355	285647	286813	1167	388	CoA transferase		blr0338	100	0	0	388	0	100				blr0338	100	1167	1167	100	100	1	15	3	1.15543	2	7	0.554252	3	8	0.601173	0.293904	0.999944	2	4	1	1	2	2	2	2	2	4	2	2
Bdiaspc4_01360	287058	288176	1119	372	4-hydroxyphenylpyruvate dioxygenase	hppD	bll0339	100	0	0	372	0	100				bll0339	100	1119	1119	100	100	1	81	15	4.04505	15	53	2.65766	12	28	1.38739	-0.825367	0.999944	13	23	13	15	12	15	9	10	9	10	7	8
Bdiaspc4_01365	288274	288777	504	167	Lrp/AsnC family transcriptional regulator		blr0340	100	0	2e-119	167	0	100				blr0340	100	504	504	100	100	0
Bdiaspc4_01370	288849	289160	312	103	DUF1272 domain-containing protein		blr0341	100	0	2e-72	103	0	100				blr0341	100	312	312	100	100	0
Bdiaspc4_01375	289257	290528	1272	423	fumarylacetoacetase	fahA	bll0342	100	0	0	423	0	100				bll0342	100	1272	1272	100	100	1	25	7	1.25815	6	13	0.661654	5	12	0.596491	-0.0138999	0.999944	6	7	2	2	3	4	5	5	4	4	3	3
Bdiaspc4_01380	290661	292037	1377	458	homogentisate 1,2-dioxygenase		bll0343	100	0	0	458	0	100				bll0343	100	1377	1377	100	100	1	42	10	1.77471	9	21	0.891954	9	21	0.882759	0.106459	0.999944	9	12	4	5	4	4	9	11	5	5	5	5
Bdiaspc4_01385	292010	292966	957	318	MBL fold metallo-hydrolase		bll0344	100	0	0	318	0	100				bll0344	100	957	957	100	100	1	16	8	0.69258	5	8	0.325088	6	8	0.367491	0.122307	0.999944	4	5	1	1	2	2	2	2	3	3	3	3
Bdiaspc4_01390	292990	293226	237	78	DUF2783 domain-containing protein		bsl0345	100	0	8e-51	78	0	100				bsl0345	100	237	237	100	100	0
Bdiaspc4_01395	293235	294863	1629	542	FAD-dependent oxidoreductase		bll0346	100	0	0	542	0	100				bll0346	100	1629	1629	100	100	1	8	5	0.232	4	5	0.146	3	3	0.086			4	4	0	0	1	1	2	2	0	0	1	1
Bdiaspc4_01400	294974	295516	543	180	MarR family transcriptional regulator		blr0347	99.33	1	7e-106	149	0	100				blr0347	100	543	450	82.87	100	0
Bdiaspc4_01405	295733	296032	300	99	hypothetical protein		bsl0348	100	0	5e-69	99	0	100				bsl0348	100	300	300	100	100	0
Bdiaspc4_01410	296492	296899	408	135	hypothetical protein		blr0349	100	0	2e-98	135	0	100				blr0349	100	408	408	100	100	0
Bdiaspc4_01420	297802	298671	870	289	N-acyl homoserine lactonase family protein		bll0351	100	0	0	289	0	100				bll0351	100	870	870	100	100	1	41	9	2.76772	9	25	1.66142	6	16	1.1063	-0.535124	0.999944	8	13	5	6	5	6	6	7	3	4	3	5
Bdiaspc4_01425	299017	300543	1527	508	tetratricopeptide repeat protein		blr0352	100	0	0	351	0	98	blr0352:frameshift_affected_gene			blr0353	100	1527	441	28.88	100	1	40	13	1.34279	10	27	0.919214	7	13	0.423581	-0.945821	0.999944	8	11	7	8	6	8	3	3	4	4	6	6
Bdiaspc4_01430	300610	301362	753	250	OmpA family protein		blr0354	100	0	0	250	0	100				blr0354	100	753	753	100	100	1	15	4	1.0812	4	11	0.807692	2	4	0.273504	-1.36277	0.999944	3	3	4	5	3	3	1	1	1	1	2	2
Bdiaspc4_01435	301521	302450	930	309	HlyD family efflux transporter periplasmic adaptor subunit		blr0355	100	0	0	309	0	100				blr0355	100	930	930	100	100	1	35	8	2.06294	8	17	0.961538	7	18	1.1014	0.186773	0.999944	7	7	4	4	6	6	6	7	4	4	6	7
Bdiaspc4_01440	302450	305596	3147	1048	efflux RND transporter permease subunit		blr0356	100	0	0	1048	0	100				blr0356	100	3147	3147	100	100	1	51	18	0.909183	14	29	0.540868	13	22	0.368315	-0.302467	0.999944	12	13	7	7	8	9	9	10	6	6	6	6
Bdiaspc4_01445	305612	306286	675	224	Crp/Fnr family transcriptional regulator		bll0357	100	0	5e-163	224	0	100				bll0357	100	675	675	100	100	1	2	2	0.126984	0	0	0	2	2	0.126984			0	0	0	0	0	0	0	0	0	0	2	2
Bdiaspc4_01450	306523	308592	2070	689	AsmA family protein		blr0358	100	0	0	689	0	100				blr0358	100	2070	2070	100	100	1	2	1	0.0222222	1	1	0.0111111	1	1	0.0111111			1	1	0	0	0	0	1	1	0	0	0	0
Bdiaspc4_01455	308841	311288	2448	815	HAMP domain-containing protein		blr0359	100	0	0	815	0	100				blr0359	100	2448	2448	100	100	1	4	2	0.0995962	2	3	0.0820996	1	1	0.0174966			1	1	0	0	1	2	1	1	0	0	0	0
Bdiaspc4_01460	311685	312551	867	288	hypothetical protein		blr0360	100	0	0	288	0	100				blr0360	100	867	867	100	100	0
Bdiaspc4_01465	312552	313874	1323	440	hypothetical protein		bll0361	100	0	0	440	0	100				bll0361	100	1323	1323	100	100	0
Bdiaspc4_01470	313960	314985	1026	341	LysM peptidoglycan-binding domain-containing protein		bll0362	100	0	0	341	0	100				bll0362	100	1026	1026	100	100	1	10	3	0.765273	3	8	0.59164	1	2	0.173633	-1.88345	0.999944	3	4	1	1	2	3	0	0	1	1	1	1
Bdiaspc4_01475	315123	315905	783	260	hypothetical protein		bll0363	100	0	2e-179	260	0	100				bll0363	100	783	783	100	100	0
Bdiaspc4_01480	316182	318845	2664	887	EAL domain-containing protein		blr0364	100	0	0	887	0	100				blr0364	100	2664	2664	100	100	0
Bdiaspc4_01485	319125	319403	279	92	30S ribosomal protein S21	rpsU	blr0365	100	0	4e-59	92	0	100				blr0365	100	279	279	100	100	0
Bdiaspc4_01490	319441	319767	327	108	hypothetical protein		blr0366	100	0	3e-76	108	0	100				blr0366	100	327	327	100	100	0
Bdiaspc4_01495	319927	321621	1695	564	FAD-binding protein		blr0367	100	0	0	564	0	100				blr0367	100	1695	1695	100	100	1	23	10	0.719124	10	16	0.498008	4	7	0.221116	-1.07936	0.999944	5	5	5	6	5	5	3	3	0	0	4	4
Bdiaspc4_01500	322095	322352	258	85	hypothetical protein		NA	NA	NA	NA	NA	NA	NA				NA	NA	NA	NA	NA	NA	0
Bdiaspc4_01505	322376	323572	1197	398	lactonase family protein		blr0368	100	0	0	398	0	100				blr0368	100	1197	1197	100	100	1	3	1	0.277929	1	3	0.277929	0	0	0			1	1	1	1	1	1	0	0	0	0	0	0
Bdiaspc4_01510	323632	323811	180	59	hypothetical protein		NA	NA	NA	NA	NA	NA	NA				NA	NA	NA	NA	NA	NA	1	1	1	0.226415	0	0	0	1	1	0.226415			0	0	0	0	0	0	1	1	0	0	0	0
Bdiaspc4_01515	324024	324926	903	300	HlyD family efflux transporter periplasmic adaptor subunit		blr0369	100	0	0	300	0	100				blr0369	100	903	903	100	100	1	22	6	1.70221	6	13	0.992647	4	9	0.709559	-0.438741	0.999944	5	6	3	3	4	4	4	4	2	3	2	2
Bdiaspc4_01520	325163	326011	849	282	caspase family protein		bll0370	100	0	0	282	0	100				bll0370	100	849	849	100	100	1	1	1	0.063745	1	1	0.063745	0	0	0			1	1	0	0	0	0	0	0	0	0	0	0
Bdiaspc4_01525	326296	328161	1866	621	hypothetical protein		blr0371	100	0	0	621	0	100				blr0371	100	1866	1866	100	100	1	6	2	0.221223	2	4	0.147482	2	2	0.073741			1	1	0	0	2	3	1	1	1	1	0	0
Bdiaspc4_01530	328311	329033	723	240	thermonuclease family protein		blr0372	100	0	7e-179	240	0	100				blr0372	100	723	723	100	100	1	27	9	2.10152	8	13	1.05584	8	14	1.04569	0.243019	0.999944	8	11	1	1	1	1	6	8	3	3	3	3
Bdiaspc4_01535	329137	330324	1188	395	aminotransferase class V-fold PLP-dependent enzyme		blr0373	100	0	0	395	0	100				blr0373	100	1188	1188	100	100	1	158	22	7.80737	19	81	4.0255	20	77	3.78187	0.0187303	0.999944	15	28	15	25	14	28	15	23	16	27	14	27
Bdiaspc4_01540	330550	331656	1107	368	hypothetical protein		bll0374	100	0	0	368	0	100				bll0374	100	1107	1107	100	100	1	2	2	0.0727273	1	1	0.0242424	1	1	0.0484848			0	0	1	1	0	0	1	1	0	0	0	0
Bdiaspc4_01545	331656	333092	1437	478	MBOAT family protein		bll0375	100	0	0	478	0	100				bll0375	100	1437	1437	100	100	0
Bdiaspc4_01555	333430	335535	2106	701	S9 family peptidase		blr0376	100	0	0	701	0	100				blr0376	100	2106	2106	100	100	1	119	32	3.20392	22	49	1.39152	31	70	1.8124	0.618311	0.999944	21	27	8	10	9	12	24	35	16	18	14	17
Bdiaspc4_01560	335582	336301	720	239	ribonuclease activity regulator RraA		bll0377	100	0	1e-177	239	0	100				bll0377	100	720	720	100	100	1	6	3	0.6	3	5	0.480952	1	1	0.119048			1	1	1	1	3	3	0	0	1	1	0	0
Bdiaspc4_01565	336401	338140	1740	579	dihydroxy-acid dehydratase		bll0378	100	0	0	579	0	100				bll0378	100	1740	1740	100	100	1	40	11	1.88605	10	21	1.02947	9	19	0.856582	-0.04855	0.999944	8	11	4	4	4	6	6	8	6	7	4	4
Bdiaspc4_01570	338137	339000	864	287	ABC transporter permease		bll0379	100	0	0	287	0	100				bll0379	100	864	864	100	100	0
Bdiaspc4_01575	339013	339774	762	253	ABC transporter ATP-binding protein		bll0380	100	0	0	253	0	100				bll0380	100	762	762	100	100	0
Bdiaspc4_01580	339774	340793	1020	339	ABC transporter substrate-binding protein		bll0381	100	0	0	339	0	100				bll0381	100	1020	1020	100	100	1	16	5	0.897436	4	12	0.644231	4	4	0.253205	-1.48961	0.999944	4	5	3	3	2	4	3	3	0	0	1	1
Bdiaspc4_01585	340888	341598	711	236	GntR family transcriptional regulator		blr0382	100	0	6e-169	236	0	100				blr0382	100	711	711	100	100	0
Bdiaspc4_01590	341599	343770	2172	723	methyl-accepting chemotaxis protein		bll0383	100	0	0	723	0	100				bll0383	100	2172	2172	100	100	0
Bdiaspc4_01595	344164	344583	420	139	response regulator		blr0384	100	0	4e-96	139	0	100				blr0384	100	420	420	100	100	0
Bdiaspc4_01600	344561	348157	3597	1198	PAS domain S-box protein		blr0385	100	0	0	1198	0	100				blr0385	100	3597	3597	100	100	0
Bdiaspc4_01605	348270	348905	636	211	DNA-binding response regulator		bll0386	100	0	8e-153	211	0	100				bll0386	100	636	636	100	100	1	99	13	7.23711	13	55	4	13	44	3.23711	-0.22963	0.999944	13	20	10	16	11	19	10	13	10	16	11	15
Bdiaspc4_01610	349075	349473	399	132	hypothetical protein		bll0387	100	0	2e-89	132	0	100				bll0387	100	399	399	100	100	0
Bdiaspc4_01615	349430	349933	504	167	response regulator		bll0388	100	0	2e-117	167	0	100				bll0388	100	504	504	100	100	1	9	3	0.944828	3	5	0.503448	1	4	0.441379			0	0	3	3	2	2	0	0	1	2	1	2
Bdiaspc4_01620	350075	350392	318	105	PilZ domain-containing protein		bll0389	100	0	4e-73	105	0	100				bll0389	100	318	318	100	100	0
Bdiaspc4_01625	350395	351273	879	292	protein-glutamate O-methyltransferase CheR		bll0390	100	0	0	292	0	100				bll0390	100	879	879	100	100	1	1	1	0.121339	1	1	0.121339	0	0	0			0	0	1	1	0	0	0	0	0	0	0	0
Bdiaspc4_01630	351335	351721	387	128	response regulator		bll0391	99.19	1	5e-88	123	0	100				bll0391	100	387	372	96.12	100	1	1	1	0.141667	1	1	0.141667	0	0	0			0	0	0	0	1	1	0	0	0	0	0	0
Bdiaspc4_01635	351753	352226	474	157	chemotaxis protein CheW		bll0392	100	0	1e-108	157	0	100				bll0392	100	474	474	100	100	0										-0.890192	0.999944													3	3	3
Bdiaspc4_01640	352308	355157	2850	949	hybrid sensor histidine kinase/response regulator		bll0393	100	0	0	949	0	100				bll0393	100	2850	2850	100	100	1	2	1	0.411765	1	2	0.411765	0	0	0			0	0	1	1	1	1	0	0	0	0	0	0
Bdiaspc4_01645	355567	356046	480	159	response regulator		bll0394	100	0	3e-115	159	0	100				bll0394	100	480	480	100	100	0
Bdiaspc4_01650	356491	357201	711	236	Crp/Fnr family transcriptional regulator		blr0395	100	0	4e-171	236	0	100				blr0395	100	711	711	100	100	1	1	1	0.0538117	1	1	0.0538117	0	0	0			0	0	1	1	0	0	0	0	0	0	0	0
Bdiaspc4_01655	357310	358092	783	260	Crp/Fnr family transcriptional regulator		blr0396	100	0	0	260	0	100				blr0396	100	783	783	100	100	0
Bdiaspc4_01660	358228	358626	399	132	Hpt domain-containing protein		blr0397	100	0	2e-89	132	0	100				blr0397	100	399	399	100	100	0
Bdiaspc4_01665	358724	358972	249	82	hypothetical protein		bsr0398	100	0	2e-55	82	0	100				bsr0398	100	249	249	100	100	0
Bdiaspc4_01670	359028	359651	624	207	LuxR family transcriptional regulator		bll0399	100	0	5e-151	207	0	100				bll0399	100	624	624	100	100	0
Bdiaspc4_01675	359993	361156	1164	387	hypothetical protein		blr0400	100	0	0	387	0	100				blr0400	100	1164	1164	100	100	0
Bdiaspc4_01680	361401	361916	516	171	hypothetical protein		blr0401	100	0	3e-128	171	0	100				blr0401	100	516	516	100	100	0
Bdiaspc4_01685	362200	363408	1209	402	EAL domain-containing protein		blr0402	100	0	0	402	0	100				blr0402	100	1209	1209	100	100	1	2	1	0.156522	1	1	0.0782609	1	1	0.0782609			0	0	1	1	0	0	0	0	0	0	1	1
Bdiaspc4_01690	363582	364442	861	286	DMT family transporter		bll0403	100	0	0	286	0	100				bll0403	100	861	861	100	100	0
Bdiaspc4_01695	364485	365963	1479	492	PLP-dependent aminotransferase family protein		blr0404	100	0	0	492	0	100				blr0404	100	1479	1479	100	100	0
Bdiaspc4_01700	366068	366673	606	201	hypothetical protein		bll0405	100	0	8e-144	201	0	100				bll0405	100	606	606	100	100	1	5	1	0.889571	1	2	0.355828	1	3	0.533742			1	1	0	0	1	1	1	2	0	0	1	1
Bdiaspc4_01705	366670	367941	1272	423	DUF2157 domain-containing protein		bll0406	100	0	0	423	0	100				bll0406	100	1272	1272	100	100	0
Bdiaspc4_01710	368339	369442	1104	367	tripartite tricarboxylate transporter substrate binding protein		blr0407	100	0	0	367	0	100				blr0407	100	1104	1104	100	100	0
Bdiaspc4_01715	369521	370537	1017	338	tripartite tricarboxylate transporter substrate binding protein		bll0408	100	0	0	338	0	100				bll0408	100	1017	1017	100	100	0
Bdiaspc4_01720	370581	372272	1692	563	monooxygenase		bll0409	100	0	0	563	0	100				bll0409	100	1692	1692	100	100	0
Bdiaspc4_01725	372339	373232	894	297	LysR family transcriptional regulator		blr0410	100	0	0	297	0	100				blr0410	100	894	894	100	100	0
Bdiaspc4_01730	373254	374129	876	291	ABC transporter permease		bll0411	100	0	0	291	0	100				bll0411	100	876	876	100	100	0
Bdiaspc4_01735	374126	374953	828	275	ABC transporter ATP-binding protein		bll0412	100	0	0	275	0	100				bll0412	100	828	828	100	100	0
Bdiaspc4_01740	374956	376008	1053	350	ABC transporter substrate-binding protein		bll0413	100	0	0	350	0	100				bll0413	100	1053	1053	100	100	0
Bdiaspc4_01745	376005	377171	1167	388	3-isopropylmalate dehydrogenase	leuB	bll0414	100	0	0	388	0	100				bll0414	100	1167	1167	100	100	0
Bdiaspc4_01750	377141	377776	636	211	3-isopropylmalate dehydratase small subunit	leuD	bll0415	100	0	1e-154	211	0	100				bll0415	100	636	636	100	100	0
Bdiaspc4_01755	377777	379315	1539	512	3-isopropylmalate dehydratase large subunit	leuC	bll0416	100	0	0	512	0	100				bll0416	100	1539	1539	100	100	0
Bdiaspc4_01760	379352	380305	954	317	LysR family transcriptional regulator		bll0417	100	0	0	317	0	100				bll0417	100	954	954	100	100	0
Bdiaspc4_01770	380588	381556	969	322	alpha/beta hydrolase		blr0418	100	0	0	322	0	100				blr0418	100	969	969	100	100	0
Bdiaspc4_01775	381730	382854	1125	374	ROK family protein		bll0419	100	0	0	374	0	100				bll0419	100	1125	1125	100	100	0
Bdiaspc4_01780	383183	383572	390	129	50S ribosomal protein L21	rplU	blr0420	100	0	9e-88	129	0	100				blr0420	100	390	390	100	100	1	50	6	6.09574	6	24	2.95745	6	26	3.1383	0.193127	0.999944	3	6	4	8	5	10	5	9	4	9	5	8
Bdiaspc4_01785	383670	383939	270	89	50S ribosomal protein L27		bsr0421	100	0	2e-60	89	0	100				bsr0421	100	270	270	100	100	1	37	3	11.6066	3	17	5.40984	3	20	6.19672	0.305185	0.999944	1	5	2	5	3	7	3	9	2	7	2	4
Bdiaspc4_01790	384046	384660	615	204	N-acetyltransferase		blr0422	100	0	7e-151	204	0	100				blr0422	100	615	615	100	100	0
Bdiaspc4_01795	384847	385761	915	304	DMT family transporter		bll0423	100	0	0	304	0	100				bll0423	100	915	915	100	100	0
Bdiaspc4_01800	385929	386510	582	193	MaoC family dehydratase		blr0424	100	0	1e-142	193	0	100				blr0424	100	582	582	100	100	1	18	2	2.90244	2	8	1.26829	2	10	1.63415	0.411436	0.999944	2	2	2	4	2	2	2	3	2	3	2	4
Bdiaspc4_01805	386625	387665	1041	346	GTPase ObgE	obgE	blr0425	100	0	0	346	0	100				blr0425	100	1041	1041	100	100	1	35	9	2.19218	8	17	1.08143	8	18	1.11075	0.191725	0.999944	8	10	3	4	3	3	6	6	6	7	4	5
Bdiaspc4_01810	387899	389533	1635	544	phosphonate monoester hydrolase		blr0426	100	0	0	544	0	100				blr0426	100	1635	1635	100	100	1	13	8	0.477642	6	7	0.243902	5	6	0.23374	-0.0480211	0.999944	5	5	0	0	1	2	2	2	0	0	3	4
Bdiaspc4_01815	389578	390642	1065	354	hypothetical protein		bll0427	100	0	0	354	0	100				bll0427	100	1065	1065	100	100	1	1	1	0.0555556	1	1	0.0555556	0	0	0			0	0	1	1	0	0	0	0	0	0	0	0
Bdiaspc4_01820	390771	391892	1122	373	glutamate 5-kinase		blr0428	100	0	0	373	0	100				blr0428	100	1122	1122	100	100	1	79	14	4.16049	14	38	1.89198	11	41	2.26852	0.205083	0.999944	12	14	11	13	10	11	8	10	11	16	11	15
Bdiaspc4_01825	392141	393448	1308	435	glutamate-5-semialdehyde dehydrogenase		blr0429	100	0	0	435	0	100				blr0429	100	1308	1308	100	100	1	27	7	1.61266	5	16	1.00759	6	11	0.605063	-0.424091	0.999944	5	9	3	4	3	3	3	3	4	4	4	4
Bdiaspc4_01830	393490	394116	627	208	nicotinate-nucleotide adenylyltransferase		blr0430	100	0	2e-151	208	0	100				blr0430	100	627	627	100	100	1	4	2	0.291429	2	2	0.165714	1	2	0.125714			1	1	1	1	0	0	1	1	1	1	0	0
Bdiaspc4_01835	394313	394669	357	118	ribosome silencing factor	rsfS	bsr0431	100	0	8e-70	98	0	100				bsr0431	100	357	297	83.19	100	1	7	2	0.851485	1	3	0.386139	2	4	0.465347			1	1	1	1	1	1	1	1	2	2	1	1
Bdiaspc4_01840	394764	395246	483	160	23S rRNA (pseudouridine(1915)-N(3))-methyltransferase RlmH	rlmH	blr0432	100	0	1e-113	160	0	100				blr0432	100	483	483	100	100	1	1	1	0.193548	0	0	0	1	1	0.193548			0	0	0	0	0	0	0	0	1	1	0	0
Bdiaspc4_01845	395280	396629	1350	449	hypothetical protein		blr0433	100	0	0	449	0	100				blr0433	100	1350	1350	100	100	0
Bdiaspc4_01850	396626	397981	1356	451	S41 family peptidase		blr0434	100	0	0	451	0	100				blr0434	100	1356	1356	100	100	1	251	27	10.8937	25	138	6.06329	24	113	4.83038	-0.201509	0.999944	20	38	23	51	21	49	19	34	20	37	20	42
Bdiaspc4_01855	398130	399353	1224	407	divergent polysaccharide deacetylase family protein		blr0435	100	0	0	407	0	100				blr0435	100	1224	1224	100	100	1	1	1	0.0666667	1	1	0.0666667	0	0	0			0	0	1	1	0	0	0	0	0	0	0	0
Bdiaspc4_01860	399428	399931	504	167	RNA pyrophosphohydrolase		blr0436	100	0	9e-122	167	0	100				blr0436	100	504	504	100	100	1	13	4	1.03597	4	7	0.568345	3	6	0.467626	-0.120819	0.999944	2	2	1	1	4	4	2	2	1	1	3	3
Bdiaspc4_01865	400036	400539	504	167	RNA pyrophosphohydrolase		blr0437	100	0	6e-122	167	0	100				blr0437	100	504	504	100	100	1	7	3	1.24138	2	5	0.834483	2	2	0.406897			2	2	1	1	1	2	1	1	1	1	0	0
Bdiaspc4_01870	400706	402352	1647	548	adenylate/guanylate cyclase domain-containing protein		bll0438	100	0	0	548	0	100				bll0438	100	1647	1647	100	100	1	16	5	0.675835	5	8	0.361493	4	8	0.314342	0.0534466	0.999944	2	2	1	2	3	4	2	2	3	5	1	1
Bdiaspc4_01875	402515	402922	408	135	ATP synthase F1 subunit epsilon	atpC	bll0439	100	0	4e-93	135	0	100				bll0439	100	408	408	100	100	1	78	7	11.7803	6	40	6.15152	7	38	5.62879	0.014417	0.999944	6	11	6	15	6	14	5	8	6	15	7	15
Bdiaspc4_01880	403009	404442	1434	477	F0F1 ATP synthase subunit beta	atpD	bll0440	100	0	0	477	0	100				bll0440	100	1434	1434	100	100	1	962	36	36.4676	34	476	18.0738	35	486	18.3937	0.113229	0.999944	33	134	33	158	32	184	34	130	32	188	32	168
Bdiaspc4_01885	404525	405397	873	290	F0F1 ATP synthase subunit gamma		bll0441	100	0	0	290	0	100				bll0441	100	873	873	100	100	1	232	18	17.504	17	124	9.33468	18	108	8.16935	-0.118777	0.999944	15	33	15	45	14	46	12	29	14	43	13	36
Bdiaspc4_01890	405572	407101	1530	509	F0F1 ATP synthase subunit alpha		bll0442	100	0	0	509	0	100				bll0442	100	1530	1530	100	100	1	727	38	26.0456	32	358	12.8975	38	369	13.1481	0.122214	0.999944	27	91	29	128	29	139	30	85	32	158	34	126
Bdiaspc4_01895	407101	407661	561	186	F0F1 ATP synthase subunit delta		bll0443	100	0	2e-127	186	0	100				bll0443	100	561	561	100	100	1	124	18	12.1986	16	61	6.17808	17	63	6.02055	0.13433	0.999944	15	20	12	20	12	21	12	18	14	24	13	21
Bdiaspc4_01900	408320	408817	498	165	septal ring lytic transglycosylase RlpA family protein		blr044	100	0	2e-116	165	0	100				blr044	100	498	498	100	100	0
Bdiaspc4_01905	409050	411260	2211	736	primosomal protein N'		bll0445	100	0	0	736	0	100				bll0445	100	2211	2211	100	100	1	8	4	0.223744	4	5	0.136986	2	3	0.086758			2	2	0	0	3	3	2	2	1	1	0	0
Bdiaspc4_01910	411373	412338	966	321	tyrosine recombinase XerC		blr0446	100	0	0	321	0	100				blr0446	100	966	966	100	100	0
Bdiaspc4_01915	412439	413029	591	196	DUF4337 domain-containing protein		blr0447	100	0	8e-140	196	0	100				blr0447	100	591	591	100	100	1	40	5	3.29775	5	23	1.91573	5	17	1.38202	-0.348916	0.999944	4	8	4	7	5	8	3	7	4	5	4	5
Bdiaspc4_01920	413315	414661	1347	448	IS5-like element ISBj5_B family transposase		bll1957, bll2000, blr2043, blr3584, bll4649, bll6701, blr7940	100	0	0	448	0	100				bll1957, bll2000, bll4649, bll6701, blr2043, blr3584, blr7940	100	1347	1347	100	100	0
Bdiaspc4_01925	414756	415286	531	176	hypothetical protein		bll0448	100	0	5e-123	176	0	100				bll0448	100	531	531	100	100	0
Bdiaspc4_01930	415321	416721	1401	466	dihydrolipoyl dehydrogenase		bll0449	100	0	0	466	0	100				bll0449	100	1401	1401	100	100	1	186	28	7.00711	25	88	3.11611	26	98	3.891	0.251523	0.999944	21	31	19	31	18	26	20	29	19	32	20	37
Bdiaspc4_01935	416778	417539	762	253	SDR family oxidoreductase		bll0450	100	0	0	253	0	100				bll0450	100	762	762	100	100	1	27	7	2.07477	6	12	0.897196	6	15	1.17757	0.405847	0.999944	5	5	4	4	2	3	5	7	4	5	3	3
Bdiaspc4_01940	417593	418837	1245	414	2-oxoglutarate dehydrogenase complex dihydrolipoyllysine-residue succinyltransferase	odhB	bll0451	100	0	0	414	0	100				bll0451	100	1245	1245	100	100	1	252	30	13.9099	25	120	6.48169	29	132	7.42817	0.215313	0.999944	23	36	20	41	20	43	25	42	24	54	19	36
Bdiaspc4_01945	418997	421954	2958	985	2-oxoglutarate dehydrogenase E1 component		bll0452	100	0	0	985	0	100				bll0452	100	2958	2958	100	100	1	422	60	8.30903	51	223	4.40509	55	199	3.90394	-0.0777779	0.999944	48	79	40	76	37	68	49	67	41	74	38	58
Bdiaspc4_01950	422092	422976	885	294	succinate--CoA ligase subunit alpha	sucD	bll0453	100	0	0	294	0	100				bll0453	100	885	885	100	100	1	135	13	8.59108	13	64	4.10037	13	71	4.49071	0.24407	0.999944	11	23	11	23	10	18	11	23	13	23	12	25
Bdiaspc4_01955	423011	423490	480	159	DUF1579 domain-containing protein		bll0454	100	0	5e-117	159	0	100				bll0454	100	480	480	100	100	1	17	5	2.01418	4	9	1.08511	5	8	0.929078	-0.0904224	0.999944	3	3	2	2	4	4	3	3	3	3	2	2
Bdiaspc4_01960	423495	424691	1197	398	ADP-forming succinate--CoA ligase subunit beta		bll0455	100	0	0	398	0	100				bll0455	100	1197	1197	100	100	1	182	23	8.16022	20	90	3.98343	23	92	4.1768	0.12284	0.999944	17	29	18	30	20	31	19	31	19	28	19	33
Bdiaspc4_01965	424916	425884	969	322	malate dehydrogenase	mdh	bll0456	100	0	0	322	0	100				bll0456	100	969	969	100	100	1	425	31	22.7067	29	215	11.42	28	210	11.2867	0.0506639	0.999944	27	67	23	75	24	73	27	71	24	73	21	66
Bdiaspc4_01970	426147	427331	1185	394	cell division protein ZapE	zapE	bll0457	100	0	0	394	0	100				bll0457	100	1185	1185	100	100	1	17	4	0.792507	3	8	0.351585	4	9	0.440922	0.274045	0.999944	3	3	2	2	2	3	2	2	2	3	3	4
Bdiaspc4_01975	427434	427970	537	178	RNA 2',3'-cyclic phosphodiesterase	thpR	bll0458	100	0	2e-130	178	0	100				bll0458	100	537	537	100	100	1	3	1	0.375	1	2	0.25	1	1	0.125			1	2	0	0	0	0	0	0	1	1	0	0
Bdiaspc4_01980	428145	428903	759	252	arylesterase		bll0459	100	0	0	252	0	100				bll0459	100	759	759	100	100	1	7	3	0.605809	2	4	0.33195	2	3	0.273859			1	1	2	2	1	1	0	0	0	0	2	3
Bdiaspc4_01985	428845	429567	723	240	ABC transporter ATP-binding protein		blr0460	100	0	1e-173	240	0	100				blr0460	100	723	723	100	100	1	32	5	3.36493	4	15	1.5782	5	17	1.78673	0.256576	0.999944	3	4	4	5	4	6	4	4	5	8	4	5
Bdiaspc4_01990	429564	432134	2571	856	FtsX-like permease family protein		blr0461	100	0	0	856	0	100				blr0461	100	2571	2571	100	100	1	13	6	0.290653	5	6	0.135723	4	7	0.15493	0.308801	0.999944	3	3	1	1	2	2	3	4	2	2	1	1
Bdiaspc4_01995	432359	433195	837	278	Bax inhibitor-1/YccA family protein		blr0462	100	0	0	278	0	100				blr0462	100	837	837	100	100	1	14	4	0.692884	3	4	0.172285	4	10	0.520599	1.38978	0.999944	1	1	2	2	1	1	3	4	4	4	2	2
Bdiaspc4_02000	433424	433954	531	176	N-acetyltransferase		blr0463	100	0	1e-127	176	0	100				blr0463	100	531	531	100	100	1	15	5	1.72222	5	10	1.07407	2	5	0.648148	-0.915573	0.999944	4	4	1	1	3	5	2	3	1	1	1	1
Bdiaspc4_02005	434074	434445	372	123	DUF2794 domain-containing protein		bll0464	100	0	6e-86	123	0	100				bll0464	100	372	372	100	100	0
Bdiaspc4_02010	435194	435970	777	258	DUF1223 domain-containing protein		bll0465	100	0	0	258	0	100				bll0465	100	777	777	100	100	1	10	3	0.716102	3	9	0.635593	1	1	0.0805085	-2.96405	0.999944	3	4	2	3	2	2	0	0	0	0	1	1
Bdiaspc4_02015	436191	438911	2721	906	aconitate hydratase AcnA	acnA	bll0466	100	0	0	906	0	100				bll0466	100	2721	2721	100	100	1	630	65	14.216	55	280	6.27466	61	350	7.94132	0.410864	0.999944	49	99	39	86	36	95	46	110	46	129	43	111
Bdiaspc4_02020	439154	439756	603	200	heme ABC exporter ATP-binding protein CcmA	ccmA	blr0467	100	0	6e-140	200	0	100				blr0467	100	603	603	100	100	1	2	1	0.409639	1	1	0.204819	1	1	0.204819			1	1	0	0	0	0	0	0	1	1	0	0
Bdiaspc4_02025	439753	440070	318	105	hypothetical protein		NA	NA	NA	NA	NA	NA	NA				NA	NA	NA	NA	NA	NA	0
Bdiaspc4_02030	440067	440735	669	222	heme exporter protein B		blr0468	100	0	4e-146	222	0	100				blr0468	100	669	669	100	100	0
Bdiaspc4_02035	440827	441618	792	263	heme ABC transporter permease		blr0469	100	0	0	263	0	100				blr0469	100	792	792	100	100	1	2	2	0.10757	0	0	0	2	2	0.10757			0	0	0	0	0	0	0	0	1	1	1	1
Bdiaspc4_02040	441615	441800	186	61	heme exporter protein CcmD	ccmD	bsr0470	100	0	2e-37	61	0	100				bsr0470	100	186	186	100	100	0
Bdiaspc4_02045	441797	442381	585	194	DsbE family thiol:disulfide interchange protein		blr0471	100	0	3e-141	194	0	100				blr0471	100	585	585	100	100	1	8	4	0.682081	2	4	0.358382	4	4	0.323699			1	1	2	2	1	1	2	2	1	1	1	1
Bdiaspc4_02050	442495	443097	603	200	intracellular septation protein A		bll0472	100	0	7e-144	200	0	100				bll0472	100	603	603	100	100	1	1	1	0.0979381	1	1	0.0979381	0	0	0			1	1	0	0	0	0	0	0	0	0	0	0
Bdiaspc4_02055	443225	444172	948	315	signal recognition particle-docking protein FtsY	ftsY	bll0473	100	0	0	315	0	100				bll0473	100	948	948	100	100	1	15	6	0.906475	6	9	0.543165	3	6	0.363309	-0.478222	0.999944	3	3	3	3	2	3	2	2	1	1	3	3
Bdiaspc4_02060	444440	445096	657	218	RNA pseudouridine synthase		blr0474	100	0	5e-160	218	0	100				blr0474	100	657	657	100	100	1	10	5	0.763736	3	7	0.543956	3	3	0.21978	-1.08996	0.999944	3	3	2	2	2	2	1	1	0	0	2	2
Bdiaspc4_02065	445260	446369	1110	369	DUF2336 domain-containing protein		blr0475	100	0	0	369	0	100				blr0475	100	1110	1110	100	100	1	1	1	0.0654762	1	1	0.0654762	0	0	0			1	1	0	0	0	0	0	0	0	0	0	0
Bdiaspc4_02070	446542	447795	1254	417	tRNA (N(6)-L-threonylcarbamoyladenosine(37)-C(2))- methylthiotransferase MtaB	mtaB	bll0476	100	0	0	417	0	100				bll0476	100	1254	1254	100	100	0
Bdiaspc4_02075	447795	448670	876	291	diaminopimelate epimerase		bll0477	100	0	0	291	0	100				bll0477	100	876	876	100	100	1	13	8	0.915129	4	5	0.339483	6	8	0.575646	0.766976	0.999944	3	3	2	2	0	0	2	2	5	5	1	1
Bdiaspc4_02080	448906	449661	756	251	AraC family transcriptional regulator		blr0478	100	0	1e-178	251	0	100				blr0478	100	756	756	100	100	1	18	7	1.11404	7	12	0.758772	4	6	0.355263	-0.920676	0.999944	3	3	4	4	5	5	2	2	2	2	2	2
Bdiaspc4_02085	449658	450368	711	236	DUF541 domain-containing protein		blr0479	100	0	8e-168	236	0	100				blr0479	100	711	711	100	100	1	29	5	2.89954	5	13	1.30594	5	16	1.59361	0.411507	0.999944	5	8	2	2	2	3	5	9	2	3	2	4
Bdiaspc4_02090	450592	451581	990	329	MBL fold metallo-hydrolase		bll0480	100	0	0	329	0	100				bll0480	100	990	990	100	100	1	1	1	0.0340136	0	0	0	1	1	0.0340136			0	0	0	0	0	0	0	0	1	1	0	0
Bdiaspc4_02095	452048	453595	1548	515	signal recognition particle protein		blr0481	99.81	1	0	515	0	82				blr0481	100	1548	1893	100	81.77	1	65	13	2.89391	11	31	1.30474	13	34	1.58916	0.214512	0.999944	9	9	9	12	8	10	11	13	8	11	8	10
Bdiaspc4_02100	453681	454013	333	110	30S ribosomal protein S16		blr0482	100	0	4e-75	110	0	100				blr0482	100	333	333	100	100	1	39	5	5.92958	3	19	2.85915	5	20	3.07042	0.163865	0.999944	2	6	3	7	2	6	3	7	2	6	4	7
Bdiaspc4_02105	454023	454544	522	173	ribosome maturation factor RimM	rimM	blr0483	100	0	1e-123	173	0	100				blr0483	100	522	522	100	100	1	28	7	3.21429	7	16	1.9026	5	12	1.31169	-0.319919	0.999944	6	6	6	6	4	4	4	5	3	3	4	4
Bdiaspc4_02110	454551	455468	918	305	LysR family transcriptional regulator		bll0484	100	0	0	305	0	100				bll0484	100	918	918	100	100	0
Bdiaspc4_02115	455591	456814	1224	407	MFS transporter		blr0485	100	0	0	407	0	100				blr0485	100	1224	1224	100	100	0
Bdiaspc4_02120	456863	457630	768	255	tRNA (guanosine(37)-N1)-methyltransferase TrmD	trmD	blr0486	100	0	0	255	0	100				blr0486	100	768	768	100	100	1	3	2	0.244541	1	1	0.0960699	2	2	0.148472			0	0	1	1	0	0	1	1	1	1	0	0
Bdiaspc4_02125	457741	458121	381	126	50S ribosomal protein L19		blr0487	100	0	2e-87	126	0	100				blr0487	100	381	381	100	100	1	107	9	13.6392	8	60	7.58763	9	47	6.05155	-0.278845	0.999944	8	18	8	16	8	26	8	11	8	24	6	12
Bdiaspc4_02130	458449	459855	1407	468	3-isopropylmalate dehydratase large subunit	leuC	blr0488	100	0	0	468	0	100				blr0488	100	1407	1407	100	100	1	159	19	6.95823	17	74	3.31204	19	85	3.64619	0.294328	0.999944	16	27	12	21	13	26	18	27	16	28	15	30
Bdiaspc4_02135	459950	460159	210	69	hypothetical protein		NA	NA	NA	NA	NA	NA	NA				NA	NA	NA	NA	NA	NA	0
Bdiaspc4_02140	460276	460809	534	177	hypothetical protein		bll0489	100	0	5e-119	177	0	100				bll0489	100	534	534	100	100	1	16	4	1.27879	3	7	0.581818	3	9	0.69697	0.471503	0.999944	3	6	0	0	1	1	3	6	2	3	0	0
Bdiaspc4_02145	460936	461295	360	119	DUF1330 domain-containing protein		blr0490	100	0	3e-83	119	0	100				blr0490	100	360	360	100	100	0
Bdiaspc4_02150	461300	461605	306	101	hypothetical protein		bll0491	100	0	1e-69	101	0	100				bll0491	100	306	306	100	100	0
Bdiaspc4_02155	461697	462017	321	106	hypothetical protein		blr0492	100	0	4e-68	106	0	100				blr0492	100	321	321	100	100	0
Bdiaspc4_02160	462025	462351	327	108	hypothetical protein		bll0493	100	0	5e-75	108	0	100				bll0493	100	327	327	100	100	1	4	2	0.520833	1	1	0.135417	2	3	0.385417			0	0	1	1	0	0	0	0	0	0	2	3
Bdiaspc4_02165	462383	462886	504	167	metallopeptidase family protein		blr0494	100	0	2e-122	167	0	100				blr0494	100	504	504	100	100	1	6	2	0.544304	2	3	0.272152	2	3	0.272152			0	0	1	1	2	2	1	1	2	2	0	0
Bdiaspc4_02170	462968	463573	606	201	3-isopropylmalate dehydratase small subunit	leuD	blr0495	100	0	4e-149	201	0	100				blr0495	100	606	606	100	100	1	100	14	8.36	13	53	4.36	13	47	4	-0.0873787	0.999944	11	18	12	19	11	16	11	16	11	17	9	14
Bdiaspc4_02175	463655	464440	786	261	hypothetical protein		blr0496	100	0	0	261	0	100				blr0496	100	786	786	100	100	1	8	3	0.514286	2	4	0.273469	2	4	0.240816			2	2	1	1	1	1	2	2	1	1	1	1
Bdiaspc4_02185	464638	465102	465	154	hypothetical protein		blr0497	100	0	2e-111	154	0	100				blr0497	100	465	465	100	100	1	15	5	2.50407	1	1	0.0894309	5	14	2.41463	3.78745	0.619082	0	0	1	1	0	0	4	5	3	5	3	4
Bdiaspc4_02190	465125	465784	660	219	HAD family hydrolase		bll0498	100	0	4e-157	219	0	100				bll0498	100	660	660	100	100	0
Bdiaspc4_02195	465788	466669	882	293	CoA ester lyase		bll0499	100	0	0	293	0	100				bll0499	100	882	882	100	100	1	54	13	3.70703	10	25	1.73047	13	29	1.97656	0.298502	0.999944	9	9	7	8	8	8	12	16	6	6	7	7
Bdiaspc4_02200	466781	467425	645	214	carbonic anhydrase		blr0500	100	0	5e-159	214	0	100				blr0500	100	645	645	100	100	1	13	6	1.13889	6	10	0.911111	3	3	0.227778	-1.64059	0.999944	6	6	2	2	2	2	3	3	0	0	0	0
Bdiaspc4_02205	467665	468699	1035	344	aspartate-semialdehyde dehydrogenase		bll0501	100	0	0	344	0	100				bll0501	100	1035	1035	100	100	1	187	23	11.5419	20	92	5.70323	21	95	5.83871	0.126439	0.999944	16	26	19	40	17	26	18	28	17	38	18	29
Bdiaspc4_02210	468816	469595	780	259	hypothetical protein		blr0502	100	0	0	259	0	100				blr0502	100	780	780	100	100	0
Bdiaspc4_02215	469752	470138	387	128	hypothetical protein		NA	NA	NA	NA	NA	NA	NA				NA	NA	NA	NA	NA	NA	1	44	6	5.83621	6	24	3.17241	6	20	2.66379	-0.176805	0.999944	4	7	5	9	5	8	4	6	5	7	5	7
Bdiaspc4_02220	470256	471368	1113	370	3-isopropylmalate dehydrogenase	leuB	bll0504	100	0	0	370	0	100				bll0504	100	1113	1113	100	100	1	189	24	9.42991	23	100	5.07165	22	89	4.35826	-0.0820595	0.999944	21	37	18	34	17	29	19	32	20	33	16	24
Bdiaspc4_02225	471492	472796	1305	434	YbfB/YjiJ family MFS transporter		blr0503	100	0	0	434	0	100				blr0503	100	1305	1305	100	100	0
Bdiaspc4_02230	472896	473678	783	260	molybdopterin-binding protein		bll0505	100	0	0	260	0	100				bll0505	100	783	783	100	100	0
Bdiaspc4_02235	473691	474320	630	209	cytochrome b/b6 domain-containing protein		bll0506	100	0	5e-151	209	0	100				bll0506	100	630	630	100	100	1	2	1	0.138614	1	2	0.138614	0	0	0			0	0	1	1	1	1	0	0	0	0	0	0
Bdiaspc4_02240	474503	475057	555	184	fasciclin domain-containing protein		bll0507	100	0	3e-130	184	0	100				bll0507	100	555	555	100	100	1	5	3	0.429448	1	1	0.0920245	3	4	0.337423			1	1	0	0	0	0	3	4	0	0	0	0
Bdiaspc4_02245	475371	476132	762	253	SDR family NAD(P)-dependent oxidoreductase		bll0508	100	0	0	253	0	100				bll0508	100	762	762	100	100	1	52	10	3.95197	9	29	2.27511	9	23	1.67686	-0.27023	0.999944	7	9	7	8	9	12	7	11	7	9	3	3
Bdiaspc4_02250	476233	477762	1530	509	malonyl-CoA synthase		blr0509	100	0	0	509	0	100				blr0509	100	1530	1530	100	100	1	103	22	3.25499	20	53	1.65188	21	50	1.6031	0.00594954	0.999944	17	19	13	15	16	19	14	17	14	17	15	16
Bdiaspc4_02255	477862	478047	186	61	hypothetical protein		NA	NA	NA	NA	NA	NA	NA				NA	NA	NA	NA	NA	NA	0
Bdiaspc4_02260	478066	478929	864	287	sulfite exporter TauE/SafE family protein		bll0510	100	0	0	287	0	100				bll0510	100	864	864	100	100	1	1	1	0.035461	0	0	0	1	1	0.035461			0	0	0	0	0	0	0	0	1	1	0	0
Bdiaspc4_02265	479023	479934	912	303	LysR family transcriptional regulator		blr0511	100	0	0	303	0	100				blr0511	100	912	912	100	100	0
Bdiaspc4_02270	480352	480750	399	132	succinate dehydrogenase, cytochrome b556 subunit	sdhC	blr0512	100	0	7e-90	132	0	100				blr0512	100	399	399	100	100	0
Bdiaspc4_02275	480747	481151	405	134	succinate dehydrogenase, hydrophobic membrane anchor protein	sdhD	blr0513	100	0	1e-94	134	0	100				blr0513	100	405	405	100	100	1	3	1	0.352941	1	2	0.235294	1	1	0.117647			0	0	1	2	0	0	0	0	0	0	1	1
Bdiaspc4_02280	481155	482990	1836	611	succinate dehydrogenase flavoprotein subunit		blr0514	100	0	0	611	0	100				blr0514	100	1836	1836	100	100	1	215	32	7.05851	26	103	3.4805	30	112	3.57801	0.207734	0.999944	22	35	19	39	16	29	23	39	22	39	21	34
Bdiaspc4_02285	483093	483875	783	260	succinate dehydrogenase iron-sulfur subunit		blr0515	100	0	0	260	0	100				blr0515	100	783	783	100	100	1	65	13	4.60619	11	28	1.93363	13	37	2.67257	0.50664	0.999944	10	15	6	7	6	6	11	17	9	10	8	10
Bdiaspc4_02290	484067	486220	2154	717	response regulator		blr0516	100	0	0	717	0	100				blr0516	100	2154	2154	100	100	0
Bdiaspc4_02295	486273	488231	1959	652	ABC transporter ATP-binding protein/permease		blr0517	100	0	0	652	0	100				blr0517	100	1959	1959	100	100	0
Bdiaspc4_02300	488439	489296	858	285	FkbM family methyltransferase		blr0518	100	0	0	285	0	100				blr0518	100	858	858	100	100	1	41	9	3.39179	7	20	1.69403	8	21	1.69776	0.155867	0.999944	7	8	5	6	4	6	7	8	6	8	4	5
Bdiaspc4_02305	489321	489707	387	128	VOC family protein		blr0519	100	0	7e-91	128	0	100				blr0519	100	387	387	100	100	1	3	2	0.354839	2	2	0.233871	1	1	0.120968			2	2	0	0	0	0	1	1	0	0	0	0
Bdiaspc4_02310	489782	490033	252	83	hypothetical protein		bsr0520	100	0	1e-47	83	0	100				bsr0520	100	252	252	100	100	0
Bdiaspc4_02315	490220	492457	2238	745	OmpA family protein		blr0521	100	0	0	745	0	100				blr0521	100	2238	2238	100	100	1	585	45	19.3732	37	289	9.44648	42	296	9.92676	0.117379	0.999944	32	90	30	89	34	110	36	76	33	126	29	94
Bdiaspc4_02320	492649	493986	1338	445	argininosuccinate synthase		bll0522	100	0	0	445	0	100				bll0522	100	1338	1338	100	100	1	163	25	6.97297	22	80	3.32678	25	83	3.64619	0.13941	0.999944	18	27	20	27	17	26	20	30	19	28	19	25
Bdiaspc4_02325	494080	494907	828	275	phosphatase PAP2 family protein		bll0523	100	0	0	275	0	100				bll0523	100	828	828	100	100	1	1	1	0.0474308	0	0	0	1	1	0.0474308			0	0	0	0	0	0	1	1	0	0	0	0
Bdiaspc4_02335	495013	495507	495	164	hypothetical protein		bll0524	100	0	3e-112	164	0	100				bll0524	100	495	495	100	100	1	1	1	0.0920245	0	0	0	1	1	0.0920245			0	0	0	0	0	0	1	1	0	0	0	0
Bdiaspc4_02340	495674	496876	1203	400	23S rRNA (adenine(2503)-C(2))-methyltransferase RlmN	rlmN	bll0525	100	0	0	400	0	100				bll0525	100	1203	1203	100	100	1	44	16	2.2149	10	19	1.04585	15	25	1.16905	0.493092	0.999944	6	6	6	7	4	6	10	10	5	5	10	10
Bdiaspc4_02345	497071	497733	663	220	Invasion associated locus B family protein		bll0526	100	0	1e-158	220	0	100				bll0526	100	663	663	100	100	1	13	2	1.62927	2	7	0.84878	2	6	0.780488	-0.138657	0.999944	2	2	2	2	2	3	2	2	1	2	2	2
Bdiaspc4_02350	497850	498689	840	279	SDR family oxidoreductase		bll0527	100	0	0	279	0	100				bll0527	100	840	840	100	100	1	15	4	1.20623	1	5	0.40856	4	10	0.797665	1.08403	0.999944	1	1	1	2	1	2	1	2	3	4	2	4
Bdiaspc4_02355	498931	499905	975	324	NADPH:quinone oxidoreductase family protein		blr0528	99.69	1	0	324	0	100			blr0528:gene_in_missense_region	blr0528	99.9	975	975	100	100	1	83	16	5.08014	16	45	2.73519	15	38	2.34495	-0.144713	0.999944	13	18	14	16	10	11	9	9	13	15	13	14
Bdiaspc4_02360	500170	501258	1089	362	hypothetical protein		blr0529	100	0	0	362	0	100				blr0529	100	1089	1089	100	100	0
Bdiaspc4_02365	501277	502437	1161	386	TRAP transporter substrate-binding protein		blr0530	100	0	0	386	0	100				blr0530	100	1161	1161	100	100	0
Bdiaspc4_02370	502507	502947	441	146	DUF1232 domain-containing protein		bll0531	100	0	4e-104	146	0	100				bll0531	100	441	441	100	100	0
Bdiaspc4_02375	502980	503282	303	100	4a-hydroxytetrahydrobiopterin dehydratase		bll0532	100	0	3e-70	100	0	100				bll0532	100	303	303	100	100	0
Bdiaspc4_02380	503434	504879	1446	481	TRAP transporter substrate-binding protein		blr0533	100	0	0	481	0	100				blr0533	100	1446	1446	100	100	1	15	5	0.802784	2	6	0.354988	5	9	0.447796	0.635004	0.999944	2	2	1	2	1	2	4	5	3	4	0	0
Bdiaspc4_02385	505004	506587	1584	527	alkaline phosphatase		blr0534	100	0	0	527	0	100				blr0534	100	1584	1584	100	100	0
Bdiaspc4_02390	506611	507045	435	144	response regulator		bll0535	100	0	2e-98	144	0	100				bll0535	100	435	435	100	100	0
Bdiaspc4_02395	507153	507947	795	264	Crp/Fnr family transcriptional regulator		blr0536	100	0	0	264	0	100				blr0536	100	795	795	100	100	0
Bdiaspc4_02400	508278	509033	756	251	diacylglyceryl transferase		blr0537	100	0	1e-178	251	0	100				blr0537	100	756	756	100	100	0
Bdiaspc4_02405	509014	510459	1446	481	radical SAM protein		blr0538	100	0	0	481	0	100				blr0538	100	1446	1446	100	100	1	5	3	0.16	2	2	0.0917647	2	3	0.0682353			1	1	1	1	0	0	0	0	1	1	2	2
Bdiaspc4_02410	510513	510701	189	62	hypothetical protein		NA	NA	NA	NA	NA	NA	NA				NA	NA	NA	NA	NA	NA	0
Bdiaspc4_02415	510720	511001	282	93	hypothetical protein		bsr0539	100	0	2e-58	93	0	100				bsr0539	100	282	282	100	100	0
Bdiaspc4_02420	511239	513065	1827	608	translational GTPase TypA	typA	blr0540	100	0	0	608	0	100				blr0540	100	1827	1827	100	100	1	234	33	6.45506	29	116	3.18539	31	118	3.26966	0.11243	0.999944	28	41	22	37	21	38	29	46	22	37	22	35
Bdiaspc4_02425	513302	514549	1248	415	FAD-dependent oxidoreductase		blr0541	100	0	0	415	0	100				blr0541	100	1248	1248	100	100	1	4	3	0.296392	0	0	0	3	4	0.296392			0	0	0	0	0	0	2	2	1	1	1	1
Bdiaspc4_02430	514546	515445	900	299	restriction endonuclease		bll0542	100	0	0	299	0	100				bll0542	100	900	900	100	100	0
Bdiaspc4_02435	515501	515908	408	135	thiol-disulfide oxidoreductase DCC family protein		bll0543	100	0	7e-96	135	0	100				bll0543	100	408	408	100	100	0
Bdiaspc4_02440	515908	517224	1317	438	SDR family oxidoreductase		bll0544	100	0	0	438	0	100				bll0544	100	1317	1317	100	100	0
Bdiaspc4_02445	517229	517696	468	155	DUF2269 domain-containing protein		bll0545	100	0	8e-108	155	0	100				bll0545	100	468	468	100	100	0
Bdiaspc4_02450	517693	518571	879	292	alpha/beta fold hydrolase		bll0546	100	0	0	292	0	100				bll0546	100	879	879	100	100	0
Bdiaspc4_02455	518838	519347	510	169	GNAT family N-acetyltransferase		blr0547	100	0	1e-122	169	0	100				blr0547	100	510	510	100	100	1	1	1	0.135338	1	1	0.135338	0	0	0			0	0	1	1	0	0	0	0	0	0	0	0
Bdiaspc4_02460	519526	520062	537	178	inorganic pyrophosphatase		blr0548	100	0	2e-129	178	0	100				blr0548	100	537	537	100	100	1	88	18	12.8993	17	46	6.84564	16	42	6.05369	-0.0312669	0.999944	9	17	8	13	11	16	9	11	9	14	11	17
Bdiaspc4_02465	520196	521080	885	294	bifunctional methylenetetrahydrofolate dehydrogenase/methenyltetrahydrofolate cyclohydrolase		bll0549	100	0	0	294	0	100				bll0549	100	885	885	100	100	1	94	18	6.70896	14	45	3.27612	16	49	3.43284	0.220478	0.999944	13	18	10	14	11	13	11	16	11	16	12	17
Bdiaspc4_02470	521082	521435	354	117	DUF167 domain-containing protein		bsl0550	98.94	1	5e-59	94	0	100				bsl0550	100	354	285	80.51	100	1	2	2	0.307692	1	1	0.205128	1	1	0.102564			1	1	0	0	0	0	0	0	0	0	1	1
Bdiaspc4_02475	521451	521741	291	96	YggT family protein		bsl0551	100	0	2e-60	96	0	100				bsl0551	100	291	291	100	100	1	4	2	0.489362	2	2	0.244681	2	2	0.244681			0	0	2	2	0	0	0	0	0	0	2	2
Bdiaspc4_02485	522132	522944	813	270	enoyl-CoA hydratase		bll0552	100	0	0	270	0	100				bll0552	100	813	813	100	100	1	11	4	0.645418	3	5	0.290837	3	6	0.354582	0.381157	0.999944	2	3	0	0	2	2	2	3	1	1	2	2
Bdiaspc4_02490	523044	523847	804	267	glutamine amidotransferase		bll0553	100	0	0	267	0	100				bll0553	100	804	804	100	100	0
Bdiaspc4_02495	523977	524756	780	259	SDR family oxidoreductase		bll0554	100	0	0	259	0	100				bll0554	100	780	780	100	100	1	22	5	1.59211	4	7	0.5	5	15	1.09211	1.17717	0.999944	2	2	3	3	2	2	4	5	4	6	4	4
Bdiaspc4_02500	524984	525472	489	162	TerB family tellurite resistance protein		bll0555	100	0	5e-115	162	0	100				bll0555	100	489	489	100	100	1	16	3	2.17881	3	8	1.11921	3	8	1.0596	0.108749	0.999944	3	4	1	1	3	3	2	2	3	3	3	3
Bdiaspc4_02505	525697	527106	1410	469	adenylate/guanylate cyclase domain-containing protein		bll0556	100	0	0	469	0	100				bll0556	100	1410	1410	100	100	1	39	11	1.39024	10	20	0.733925	7	19	0.656319	0.0359342	0.999944	8	10	6	6	4	4	5	5	6	7	6	7
Bdiaspc4_02510	527157	528524	1368	455	cytochrome P450		bll0557	100	0	0	455	0	100				bll0557	100	1368	1368	100	100	1	8	3	0.214976	3	6	0.166667	1	2	0.0483092			1	2	2	2	2	2	0	0	1	1	1	1
Bdiaspc4_02515	528559	529962	1404	467	hydrolase		bll0558	100	0	0	467	0	100				bll0558	100	1404	1404	100	100	1	29	10	1.39529	9	17	0.865882	7	12	0.529412	-0.426132	0.999944	5	6	6	6	5	5	5	7	3	3	2	2
Bdiaspc4_02520	530067	531755	1689	562	MFS transporter		blr0559	100	0	0	562	0	100				blr0559	100	1689	1689	100	100	0
Bdiaspc4_02525	531911	532126	216	71	hypothetical protein		bsl0560	100	0	4e-48	71	0	100				bsl0560	100	216	216	100	100	0
Bdiaspc4_02530	532292	532615	324	107	hypothetical protein		bll0561	100	0	3e-73	107	0	100				bll0561	100	324	324	100	100	0
Bdiaspc4_02535	532870	533925	1056	351	polysaccharide deacetylase family protein		blr0562	100	0	0	351	0	100				blr0562	100	1056	1056	100	100	1	9	3	0.7375	3	3	0.23125	2	6	0.50625			1	1	1	1	1	1	2	2	2	3	1	1
Bdiaspc4_02540	534091	534459	369	122	hypothetical protein		bll0563	100	0	9e-80	122	0	100				bll0563	100	369	369	100	100	0
Bdiaspc4_02550	534802	536544	1743	580	hypothetical protein		bll0564	100	0	0	580	0	100				bll0564	100	1743	1743	100	100	1	82	20	3.68834	17	47	2.09943	16	35	1.58891	-0.347026	0.999944	12	14	11	16	13	17	14	16	8	10	7	9
Bdiaspc4_02555	536581	537792	1212	403	hypothetical protein		bll0565	100	0	0	403	0	100				bll0565	100	1212	1212	100	100	1	39	12	2.50949	9	21	1.39566	9	18	1.11382	-0.151334	0.999944	6	7	5	6	5	8	7	8	4	7	3	3
Bdiaspc4_02560	537882	538628	747	248	uroporphyrinogen-III synthase		bll0566	100	0	6e-180	248	0	100				bll0566	100	747	747	100	100	1	45	11	3.68142	10	23	1.93805	9	22	1.74336	0.0190398	0.999944	8	8	7	7	7	8	6	7	8	9	6	6
Bdiaspc4_02565	538780	539853	1074	357	tRNA (adenosine(37)-N6)-threonylcarbamoyltransferase complex transferase subunit TsaD	tsaD	blr0567	100	0	0	357	0	100				blr0567	100	1074	1074	100	100	1	31	8	2.01187	7	17	1.12463	6	14	0.88724	-0.196574	0.999944	5	6	5	5	5	6	3	3	6	7	3	4
Bdiaspc4_02570	540042	541022	981	326	glycerol-3-phosphate dehydrogenase (NAD(P)(+))		blr0568	100	0	0	326	0	100				blr0568	100	981	981	100	100	1	28	8	1.68671	7	14	0.851266	7	14	0.835443	0.0928824	0.999944	7	7	4	4	2	3	5	5	5	6	2	3
Bdiaspc4_02575	541141	541587	447	148	EVE domain-containing protein		blr0569	100	0	3e-108	148	0	100				blr0569	100	447	447	100	100	1	37	7	3.37097	6	18	1.58871	7	19	1.78226	0.159947	0.999944	5	5	6	6	5	7	6	7	5	6	6	6
Bdiaspc4_02580	541614	542729	1116	371	adenylate/guanylate cyclase domain-containing protein		bll0570	100	0	0	371	0	100				bll0570	100	1116	1116	100	100	0
Bdiaspc4_02585	542816	543271	456	151	transcriptional regulator		blr0571	100	0	4e-108	151	0	100				blr0571	100	456	456	100	100	1	12	2	1.57857	1	6	0.814286	2	6	0.764286	0.0467363	0.999944	1	2	1	1	1	3	1	2	2	4	0	0
Bdiaspc4_02590	543286	544455	1170	389	DNA topoisomerase IB		bll0572	100	0	0	389	0	100				bll0572	100	1170	1170	100	100	0
Bdiaspc4_02595	544834	546792	1959	652	acetate--CoA ligase	acs	blr0573	100	0	0	652	0	100				blr0573	100	1959	1959	100	100	1	341	33	9.95525	32	176	5.07573	32	165	4.87952	-0.0113715	0.999944	26	45	32	79	28	52	28	48	29	60	27	57
Bdiaspc4_02600	547225	547740	516	171	L,D-transpeptidase		blr0574	100	0	1e-122	171	0	100				blr0574	100	516	516	100	100	1	4	2	0.796053	2	4	0.796053	0	0	0			2	2	1	2	0	0	0	0	0	0	0	0
Bdiaspc4_02605	547794	548378	585	194	nuclease		bll0575	100	0	7e-142	194	0	100				bll0575	100	585	585	100	100	0
Bdiaspc4_02610	548594	550642	2049	682	HAMP domain-containing protein		blr0576	100	0	0	682	0	100				blr0576	100	2049	2049	100	100	1	1	1	0.0244328	1	1	0.0244328	0	0	0			0	0	0	0	1	1	0	0	0	0	0	0
Bdiaspc4_02615	550784	552214	1431	476	hypothetical protein		blr0577	100	0	0	476	0	100				blr0577	100	1431	1431	100	100	0
Bdiaspc4_02620	552263	552472	210	69	DUF1674 domain-containing protein		bsl0578	100	0	1e-43	69	0	100				bsl0578	100	210	210	100	100	0
Bdiaspc4_02625	552662	554008	1347	448	methyltransferase domain-containing protein		blr0579	100	0	0	448	0	100				blr0579	100	1347	1347	100	100	1	80	19	3.64232	14	33	1.57935	18	47	2.06297	0.606544	0.999944	12	14	7	8	10	11	13	16	14	16	14	15
Bdiaspc4_02630	554129	555886	1758	585	heparinase		blr0580	100	0	0	585	0	100				blr0580	100	1758	1758	100	100	1	30	10	1.0625	8	14	0.544922	10	16	0.517578	0.282663	0.999944	4	6	5	5	3	3	6	6	6	6	4	4
Bdiaspc4_02635	556054	557646	1593	530	bifunctional phosphoribosylaminoimidazolecarboxamide formyltransferase/IMP cyclohydrolase PurH	purH	blr0581	100	0	0	530	0	100				blr0581	100	1593	1593	100	100	1	156	25	5.45494	23	74	2.603	23	82	2.85193	0.242539	0.999944	19	29	19	26	13	19	21	31	17	25	18	26
Bdiaspc4_02640	557775	559160	1386	461	MFS transporter		bll0582	100	0	0	461	0	100				bll0582	100	1386	1386	100	100	1	6	2	0.262673	2	4	0.177419	2	2	0.0852535			1	1	1	1	2	2	2	2	0	0	0	0
Bdiaspc4_02645	559259	561010	1752	583	gamma-glutamyltransferase	ggt	blr0583	100	0	0	583	0	100				blr0583	100	1752	1752	100	100	1	4	3	0.119705	3	4	0.119705	0	0	0			2	2	0	0	2	2	0	0	0	0	0	0
Bdiaspc4_02650	561109	562404	1296	431	MFS transporter		blr0584	100	0	0	431	0	100				blr0584	100	1296	1296	100	100	1	8	3	0.226829	3	5	0.141463	2	3	0.0853659			2	2	2	3	0	0	0	0	1	1	2	2
Bdiaspc4_02655	562501	563166	666	221	glutathione S-transferase		bll0585	100	0	7e-163	221	0	100				bll0585	100	666	666	100	100	1	40	10	3.91542	9	23	2.25871	8	17	1.65672	-0.339153	0.999944	8	9	7	10	2	4	4	4	5	7	5	6
Bdiaspc4_02660	563316	563912	597	198	DUF2239 family protein		blr0586	100	0	8e-142	198	0	100				blr0586	100	597	597	100	100	1	7	2	0.70303	1	3	0.290909	2	4	0.412121			1	1	1	1	1	1	2	2	2	2	0	0
Bdiaspc4_02665	563988	565352	1365	454	MATE family efflux transporter		blr0587	100	0	0	454	0	100				blr0587	100	1365	1365	100	100	0
Bdiaspc4_02670	565389	566069	681	226	2-hydroxychromene-2-carboxylate isomerase		blr0588	100	0	2e-167	226	0	100				blr0588	100	681	681	100	100	1	44	11	3.67241	11	28	2.35632	8	16	1.31609	-0.709036	0.999944	10	11	7	8	8	9	3	4	6	6	6	6
Bdiaspc4_02675	566189	567112	924	307	2-dehydropantoate 2-reductase	panE	blr0589	100	0	0	307	0	100				blr0589	100	924	924	100	100	1	94	19	5.26296	16	52	2.90741	16	42	2.35556	-0.211882	0.999944	15	24	9	12	11	16	15	19	10	12	9	11
Bdiaspc4_02680	567302	567895	594	197	cytochrome c4		bll0590	100	0	3e-147	197	0	100				bll0590	100	594	594	100	100	0
Bdiaspc4_02685	568085	569377	1293	430	sorbosone dehydrogenase family protein		bll0591	100	0	0	430	0	100				bll0591	100	1293	1293	100	100	1	99	23	4.21465	22	67	2.92677	17	32	1.28788	-0.950777	0.999944	20	28	15	18	17	21	8	8	8	8	15	16
Bdiaspc4_02690	569402	569677	276	91	hypothetical protein		bsl0592	100	0	1e-59	91	0	100				bsl0592	100	276	276	100	100	0
Bdiaspc4_02695	569759	570784	1026	341	NAD(P)-dependent oxidoreductase		bll0593	100	0	0	341	0	100				bll0593	100	1026	1026	100	100	1	3	3	0.179878	2	2	0.0731707	1	1	0.106707			2	2	0	0	0	0	0	0	1	1	0	0
Bdiaspc4_02705	571153	572094	942	313	thioredoxin	trxA	blr0594	100	0	0	313	0	100				blr0594	100	942	942	100	100	1	131	14	7.85965	13	61	3.66667	14	70	4.19298	0.284816	0.999944	13	17	11	20	10	24	14	23	10	22	10	25
Bdiaspc4_02710	572210	572887	678	225	peptidase S16		blr0595	100	0	1e-165	225	0	100				blr0595	100	678	678	100	100	1	30	8	2.26415	7	15	1.15566	7	15	1.10849	0.0891719	0.999944	4	5	4	5	4	5	4	5	4	5	4	5
Bdiaspc4_02715	572900	575401	2502	833	EAL domain-containing protein		bll0596	100	0	0	833	0	100				bll0596	100	2502	2502	100	100	0
Bdiaspc4_02720	575583	576161	579	192	hydrogenase		bll0597	100	0	4e-135	192	0	100				bll0597	100	579	579	100	100	0
Bdiaspc4_02725	576239	576586	348	115	PepSY domain-containing protein		bll0598	100	0	2e-80	115	0	100				bll0598	100	348	348	100	100	1	48	5	6.32292	5	33	4.34375	5	15	1.97917	-1.04582	0.999944	3	3	5	21	5	9	4	4	2	2	5	9
Bdiaspc4_02730	576737	577555	819	272	NAD-dependent epimerase/dehydratase family protein		bll0599	100	0	0	272	0	100				bll0599	100	819	819	100	100	0
Bdiaspc4_02735	577618	577968	351	116	hypothetical protein		bll0600	100	0	3e-79	116	0	100				bll0600	100	351	351	100	100	0
Bdiaspc4_02740	578036	578593	558	185	TetR/AcrR family transcriptional regulator		blr0601	100	0	1e-129	185	0	100				blr0601	100	558	558	100	100	0
Bdiaspc4_02745	578668	578865	198	65	Trm112 family protein		bsr0602	100	0	2e-41	65	0	100				bsr0602	100	198	198	100	100	1	5	1	0.762712	1	2	0.305085	1	3	0.457627			0	0	1	1	1	1	1	1	1	1	1	1
Bdiaspc4_02750	579080	580300	1221	406	ubiquinone biosynthesis hydroxylase		bll0603	100	0	0	406	0	100				bll0603	100	1221	1221	100	100	1	30	9	1.16755	8	14	0.505319	7	16	0.662234	0.292864	0.999944	8	9	3	3	2	2	7	9	4	5	2	2
Bdiaspc4_02755	580478	581377	900	299	acyl-CoA thioesterase II	tesB	blr0604	100	0	0	299	0	100				blr0604	100	900	900	100	100	1	12	3	0.867925	2	6	0.445283	3	6	0.422642	0.0852952	0.999944	2	2	1	1	2	3	1	1	3	3	2	2
Bdiaspc4_02760	581381	582259	879	292	DUF4339 domain-containing protein		bll0605	100	0	0	292	0	100				bll0605	100	879	879	100	100	1	3	1	0.247423	1	1	0.0824742	1	2	0.164948			0	0	1	1	0	0	0	0	0	0	1	2
Bdiaspc4_02765	582498	582836	339	112	P-II family nitrogen regulator		blr0606	100	0	1e-76	112	0	100				blr0606	100	339	339	100	100	1	58	9	7.97647	8	27	3.78824	7	31	4.18824	0.297896	0.999944	8	10	6	8	5	9	5	9	6	10	6	12
Bdiaspc4_02770	582908	584209	1302	433	ammonium transporter	amt	blr0608	99.55	1	1e-156	223	0	100	blr0607:frameshift_affected_gene			blr0608	100	1302	672	51.61	100	1	4	1	0.16307	1	3	0.122302	1	1	0.0407674			1	2	0	0	1	1	1	1	0	0	0	0
Bdiaspc4_02775	584295	584609	315	104	ArsR family transcriptional regulator		blr0609	100	0	1e-71	104	0	100				blr0609	100	315	315	100	100	0
Bdiaspc4_02780	584638	584991	354	117	hypothetical protein		blr0610	100	0	1e-82	117	0	100				blr0610	100	354	354	100	100	0
Bdiaspc4_02785	585032	585634	603	200	ATP-dependent Clp protease proteolytic subunit		blr0611	100	0	6e-150	200	0	100				blr0611	100	603	603	100	100	0
Bdiaspc4_02790	586019	586420	402	133	P-II family nitrogen regulator		blr0612	100	0	2e-93	133	0	100				blr0612	100	402	402	100	100	1	18	6	2.12963	2	2	0.25	6	16	1.87963	3.08622	0.804829	0	0	2	2	0	0	4	4	4	5	5	7
Bdiaspc4_02795	586458	587906	1449	482	ammonium transporter	amt	blr0613	100	0	0	482	0	95				blr0613	100	1449	1533	100	94.52	1	17	5	0.453782	2	2	0.0651261	5	15	0.388655	2.97842	0.904301	0	0	2	2	0	0	4	4	5	6	4	5
Bdiaspc4_02800	588121	588525	405	134	hypothetical protein		blr0614	100	0	1e-97	134	0	100				blr0614	100	405	405	100	100	1	33	6	4.13821	6	19	2.30081	5	14	1.8374	-0.345047	0.999944	5	8	5	8	2	3	4	6	4	4	3	4
Bdiaspc4_02805	588819	590069	1251	416	aminotransferase class I/II-fold pyridoxal phosphate-dependent enzyme		blr0615	100	0	0	416	0	100				blr0615	100	1251	1251	100	100	1	106	18	5.14767	16	53	2.54404	17	53	2.60363	0.0966469	0.999944	15	24	10	14	11	15	15	21	11	17	12	15
Bdiaspc4_02810	590079	592556	2478	825	DNA translocase FtsK		blr0616	100	0	0	825	0	100				blr0616	100	2478	2478	100	100	1	15	5	0.442149	5	10	0.278237	2	5	0.163912	-0.921382	0.999944	4	5	2	3	2	2	2	4	1	1	0	0
Bdiaspc4_02815	592708	593463	756	251	outer membrane lipoprotein carrier protein LolA		blr0617	100	0	0	251	0	100				blr0617	100	756	756	100	100	1	32	8	3.09483	8	24	2.36207	5	8	0.732759	-1.52879	0.999944	5	5	5	9	5	10	3	4	3	3	1	1
Bdiaspc4_02825	593619	594434	816	271	exodeoxyribonuclease III	xth	blr0618	100	0	0	271	0	100				blr0618	100	816	816	100	100	1	4	3	0.252294	3	3	0.201835	1	1	0.0504587			3	3	0	0	0	0	1	1	0	0	0	0
Bdiaspc4_02835	594551	594994	444	147	cyclic nucleotide-binding domain-containing protein		bll0619	100	0	5e-99	147	0	100				bll0619	100	444	444	100	100	1	14	3	2.45802	3	6	0.992366	3	8	1.46565	0.46282	0.999944	1	1	2	2	2	3	2	3	2	4	1	1
Bdiaspc4_02840	595053	595739	687	228	DNA-binding response regulator		bll0620	100	0	2e-168	228	0	100				bll0620	100	687	687	100	100	1	38	9	4.89247	8	24	3.17742	6	14	1.71505	-0.702046	0.999944	6	8	6	9	5	7	3	4	4	7	2	3
Bdiaspc4_02845	595919	596512	594	197	L,D-transpeptidase catalytic domain protein		blr0621	100	0	7e-143	197	0	100				blr0621	100	594	594	100	100	1	2	2	0.154286	2	2	0.154286	0	0	0			1	1	0	0	1	1	0	0	0	0	0	0
Bdiaspc4_02850	596519	597304	786	261	hydratase		blr0622	100	0	0	261	0	100				blr0622	100	786	786	100	100	1	5	3	0.517928	2	2	0.227092	3	3	0.290837			1	1	0	0	1	1	1	1	0	0	2	2
Bdiaspc4_02855	597448	598137	690	229	YggS family pyridoxal phosphate-dependent enzyme		bll0623	100	0	2e-169	229	0	100				bll0623	100	690	690	100	100	1	56	12	5.2233	9	27	2.54369	11	29	2.67961	0.186267	0.999944	7	9	7	9	6	9	9	11	8	10	7	8
Bdiaspc4_02860	598228	599943	1716	571	diguanylate cyclase		blr0624	100	0	0	571	0	100				blr0624	100	1716	1716	100	100	1	7	3	0.263551	3	7	0.263551	0	0	0			1	1	3	5	1	1	0	0	0	0	0	0
Bdiaspc4_02865	599959	600615	657	218	hypothetical protein		bll0625	100	0	3e-162	218	0	100				bll0625	100	657	657	100	100	0
Bdiaspc4_02870	600657	602027	1371	456	tetratricopeptide repeat protein		bll0626	100	0	0	456	0	100				bll0626	100	1371	1371	100	100	0
Bdiaspc4_02875	602317	604941	2625	874	leucine--tRNA ligase		blr0627	100	0	0	874	0	100				blr0627	100	2625	2625	100	100	1	165	40	3.35651	38	79	1.61315	39	86	1.74336	0.210333	0.999944	25	30	20	22	24	27	27	32	25	30	21	24
Bdiaspc4_02880	604928	605479	552	183	hypothetical protein		blr0628	100	0	1e-132	183	0	100				blr0628	100	552	552	100	100	1	27	6	3.01875	5	15	1.5875	6	12	1.43125	-0.216351	0.999944	4	6	4	5	4	4	4	4	3	3	4	5
Bdiaspc4_02885	605590	606618	1029	342	DNA polymerase III subunit delta		blr0629	100	0	0	342	0	100				blr0629	100	1029	1029	100	100	1	6	2	0.26936	2	2	0.0942761	2	4	0.175084			1	1	0	0	1	1	2	3	0	0	1	1
Bdiaspc4_02890	606667	607575	909	302	ParB/RepB/Spo0J family partition protein		bll0630	100	0	0	302	0	100				bll0630	100	909	909	100	100	1	44	8	3.23137	8	21	1.57255	8	23	1.65882	0.209812	0.999944	4	6	7	9	5	6	8	11	5	6	6	6
Bdiaspc4_02895	607692	608546	855	284	ParA family protein		bll0631	100	0	0	284	0	100				bll0631	100	855	855	100	100	1	19	6	1.25769	4	9	0.611538	5	10	0.646154	0.236548	0.999944	1	1	4	4	3	4	2	2	3	3	4	5
Bdiaspc4_02900	608576	609358	783	260	16S rRNA (guanine(527)-N(7))-methyltransferase RsmG	rsmG	bll0632	100	0	0	260	0	100				bll0632	100	783	783	100	100	1	10	5	0.673913	2	4	0.269565	5	6	0.404348	0.650156	0.999944	1	1	2	2	1	1	3	3	2	2	1	1
Bdiaspc4_02905	609368	611248	1881	626	tRNA uridine-5-carboxymethylaminomethyl(34) synthesis enzyme MnmG	mnmG	bll0633	100	0	0	626	0	100				bll0633	100	1881	1881	100	100	0
Bdiaspc4_02910	611713	613071	1359	452	tRNA uridine-5-carboxymethylaminomethyl(34) synthesis GTPase MnmE	mnmE	bll0634	100	0	0	452	0	100				bll0634	100	1359	1359	100	100	1	4	2	0.129442	2	3	0.0964467	1	1	0.0329949			2	2	1	1	0	0	1	1	0	0	0	0
Bdiaspc4_02915	613386	614651	1266	421	transcription termination factor Rho	rho	bll0635	100	0	0	421	0	100				bll0635	100	1266	1266	100	100	1	287	31	12.2986	30	146	6.11831	30	141	6.18028	0.0383463	0.999944	26	48	23	45	24	53	26	41	24	52	21	48
Bdiaspc4_02920	614902	615324	423	140	protoporphyrinogen oxidase HemJ	hemJ	bll0636	100	0	1e-99	140	0	100				bll0636	100	423	423	100	100	0
Bdiaspc4_02925	615520	615777	258	85	hypothetical protein		NA	NA	NA	NA	NA	NA	NA				NA	NA	NA	NA	NA	NA	0
Bdiaspc4_02930	615844	616683	840	279	kinase/pyrophosphorylase		blr0637	100	0	0	279	0	100				blr0637	100	840	840	100	100	1	38	7	2.95968	7	21	1.64919	6	17	1.31048	-0.21647	0.999944	5	9	4	4	7	8	5	7	5	6	3	4
Bdiaspc4_02935	616692	617300	609	202	septum formation protein Maf	maf	blr0638	100	0	8e-145	202	0	100				blr0638	100	609	609	100	100	1	4	2	0.450262	2	2	0.225131	2	2	0.225131			0	0	0	0	2	2	2	2	0	0	0	0
Bdiaspc4_02940	617324	617923	600	199	dephospho-CoA kinase		blr0639	100	0	1e-142	199	0	100				blr0639	100	600	600	100	100	1	17	5	2.36571	5	11	1.51429	4	6	0.851429	-0.831313	0.999944	1	1	4	4	4	6	2	2	3	3	1	1
Bdiaspc4_02945	617950	618669	720	239	DNA polymerase III subunit epsilon		blr0640	100	0	4e-176	239	0	100				blr0640	100	720	720	100	100	1	1	1	0.0497738	0	0	0	1	1	0.0497738			0	0	0	0	0	0	0	0	1	1	0	0
Bdiaspc4_02950	618678	619163	486	161	protein-export chaperone SecB	secB	bll0641	100	0	1e-115	161	0	100				bll0641	100	486	486	100	100	1	166	6	19.7019	6	92	10.8075	5	74	8.89441	-0.230091	0.999944	5	28	5	29	6	35	4	22	5	28	4	24
Bdiaspc4_02955	619579	620286	708	235	calcium-binding protein		blr0642	100	0	2e-172	235	0	100				blr0642	100	708	708	100	100	1	69	11	6.12558	9	31	2.77674	11	38	3.34884	0.380343	0.999944	8	14	6	8	6	9	9	14	8	16	6	8
Bdiaspc4_02960	620333	621817	1485	494	lytic transglycosylase		blr0643	100	0	0	494	0	100				blr0643	100	1485	1485	100	100	0
Bdiaspc4_02965	621814	622404	591	196	DNA mismatch repair protein MutS		blr0644	100	0	2e-135	196	0	100				blr0644	100	591	591	100	100	0
Bdiaspc4_02970	622549	623673	1125	374	hypothetical protein		bll0645	100	0	0	374	0	100				bll0645	100	1125	1125	100	100	0
Bdiaspc4_02975	623899	625203	1305	434	ATP-dependent protease ATPase subunit HslU	hslU	bll0646	100	0	0	434	0	100				bll0646	100	1305	1305	100	100	1	46	14	1.36461	10	20	0.592493	13	26	0.772118	0.484208	0.999944	8	9	6	6	5	5	6	6	10	10	10	10
Bdiaspc4_02980	625256	625873	618	205	DUF2585 domain-containing protein		bll0647	100	0	3e-148	205	0	100				bll0647	100	618	618	100	100	0
Bdiaspc4_02985	625870	626355	486	161	N-acetyltransferase		bll0648	100	0	4e-117	161	0	100				bll0648	100	486	486	100	100	0
Bdiaspc4_02990	626537	627097	561	186	HslU--HslV peptidase proteolytic subunit		bll0649	100	0	3e-133	186	0	100				bll0649	100	561	561	100	100	1	38	6	4.66026	5	17	2.01923	6	21	2.64103	0.395891	0.999944	4	6	4	5	5	6	5	7	5	7	5	7
Bdiaspc4_02995	627339	627932	594	197	imidazoleglycerol-phosphate dehydratase HisB	hisB	blr0650	100	0	6e-144	197	0	100				blr0650	100	594	594	100	100	1	12	4	1.11732	3	4	0.340782	4	8	0.776536	1.10992	0.999944	2	2	1	1	1	1	3	3	2	2	3	3
Bdiaspc4_03000	627997	628527	531	176	DUF2628 domain-containing protein		blr0651	100	0	4e-126	176	0	100				blr0651	100	531	531	100	100	1	9	1	1.71711	1	5	0.953947	1	4	0.763158			1	1	1	1	1	3	1	2	1	1	1	1
Bdiaspc4_03005	628524	629174	651	216	imidazole glycerol phosphate synthase subunit HisH	hisH	blr0652	100	0	5e-162	216	0	100				blr0652	100	651	651	100	100	1	58	13	4.50254	11	26	2.05076	11	32	2.45178	0.392312	0.999944	9	11	7	8	5	7	9	12	8	11	7	9
Bdiaspc4_03010	629171	629908	738	245	1-(5-phosphoribosyl)-5-[(5- phosphoribosylamino)methylideneamino]imidazole-4- carboxamide isomerase	hisA	blr0653	100	0	1e-173	245	0	100				blr0653	100	738	738	100	100	1	48	11	3.17371	7	25	1.59155	11	23	1.58216	-0.0397868	0.999944	5	7	7	9	7	9	8	8	8	8	6	7
Bdiaspc4_03015	629919	630692	774	257	imidazole glycerol phosphate synthase cyclase subunit		blr0654	100	0	0	257	0	100				blr0654	100	774	774	100	100	1	50	13	4.63636	10	22	2.03636	11	28	2.6	0.442622	0.999944	7	9	4	5	6	8	8	9	7	10	7	9
Bdiaspc4_03020	630782	631102	321	106	phosphoribosyl-ATP diphosphatase		blr0655	100	0	3e-71	106	0	100				blr0655	100	321	321	100	100	1	30	6	4.77907	5	14	2.23256	6	16	2.54651	0.283148	0.999944	5	7	3	4	2	3	5	7	4	6	3	3
Bdiaspc4_03025	631129	632085	957	318	type I pantothenate kinase		blr0656	100	0	0	318	0	97				blr0656	100	957	987	100	96.96	1	41	10	2.39928	10	22	1.24101	7	19	1.15827	-0.106509	0.999944	9	11	5	5	6	6	4	7	6	6	6	6
Bdiaspc4_03030	632216	633319	1104	367	AI-2E family transporter		bll0657	100	0	0	367	0	100				bll0657	100	1104	1104	100	100	0
Bdiaspc4_03035	633387	634025	639	212	histidine phosphatase family protein		bll0658	100	0	7e-156	212	0	100				bll0658	100	639	639	100	100	0
Bdiaspc4_03040	634120	636351	2232	743	response regulator		bll0659	100	0	0	743	0	100				bll0659	100	2232	2232	100	100	1	7	4	0.22205	2	3	0.108696	3	4	0.113354			0	0	1	1	1	2	3	3	0	0	1	1
Bdiaspc4_03045	636553	637020	468	155	hypothetical protein		bll0660	100	0	4e-110	155	0	100				bll0660	100	468	468	100	100	0
Bdiaspc4_03050	637118	638656	1539	512	ATP-binding protein		bll0661	100	0	0	512	0	100				bll0661	100	1539	1539	100	100	0
Bdiaspc4_03055	638882	639127	246	81	PilZ domain-containing protein		bsr0662	100	0	1e-55	81	0	100				bsr0662	100	246	246	100	100	0
Bdiaspc4_03060	639206	639982	777	258	tetratricopeptide repeat protein		blr0663	100	0	0	258	0	100				blr0663	100	777	777	100	100	1	2	2	0.140271	0	0	0	2	2	0.140271			0	0	0	0	0	0	1	1	1	1	0	0
Bdiaspc4_03065	640032	641321	1290	429	CtpF protein		bll0664	100	0	0	429	0	100				bll0664	100	1290	1290	100	100	1	4	3	0.202667	3	4	0.202667	0	0	0			2	2	2	2	0	0	0	0	0	0	0	0
Bdiaspc4_03070	641318	642052	735	244	pilus assembly protein CpaD		bll0665	100	0	2e-180	244	0	100				bll0665	100	735	735	100	100	1	14	6	0.954128	4	8	0.568807	3	6	0.385321	-0.321859	0.999944	4	4	1	2	2	2	3	4	1	1	1	1
Bdiaspc4_03075	642109	643626	1518	505	type II and III secretion system protein family protein		bll0666	100	0	0	505	0	100				bll0666	100	1518	1518	100	100	1	10	4	0.649083	4	7	0.451835	2	3	0.197248	-1.13004	0.999944	3	3	0	0	3	4	0	0	2	2	1	1
Bdiaspc4_03080	643637	644449	813	270	Flp pilus assembly protein CpaB	cpaB	bll0667	100	0	0	270	0	100				bll0667	100	813	813	100	100	1	2	1	0.241935	1	2	0.241935	0	0	0			0	0	1	2	0	0	0	0	0	0	0	0
Bdiaspc4_03085	644803	645747	945	314	glutathione synthetase		bll0668	100	0	0	314	0	100				bll0668	100	945	945	100	100	1	135	23	6.44863	22	67	3.22945	20	68	3.21918	0.116701	0.999944	18	28	16	23	11	16	16	22	17	25	15	21
Bdiaspc4_03090	645758	646159	402	133	YraN family protein		bll0669	100	0	2e-92	133	0	100				bll0669	100	402	402	100	100	0
Bdiaspc4_03095	646146	647096	951	316	16S rRNA (cytidine(1402)-2'-O)-methyltransferase	rsmI	bll0670	100	0	0	316	0	100				bll0670	100	951	951	100	100	1	15	5	0.982079	4	5	0.344086	5	10	0.637993	1.10214	0.999944	2	2	2	2	1	1	2	2	4	4	4	4
Bdiaspc4_03100	647449	648684	1236	411	penicillin-binding protein activator		blr0671	100	0	0	411	0	97				blr0671	100	1236	1275	100	96.94	1	38	10	1.86118	10	19	0.974293	7	19	0.886889	0.0921183	0.999944	7	7	5	6	6	6	6	8	5	5	4	6
Bdiaspc4_03110	648837	649991	1155	384	coproporphyrinogen III oxidase		bll0672	99.73	1	0	373	0	100				bll0672	100	1155	1122	97.14	100	1	45	13	2.15406	10	23	1.19328	11	22	0.960784	0.0154832	0.999944	7	8	7	8	6	7	7	9	8	8	5	5
Bdiaspc4_03115	649978	650613	636	211	RdgB/HAM1 family non-canonical purine NTP pyrophosphatase	rdgB	bll0673	100	0	6e-155	211	0	100				bll0673	100	636	636	100	100	1	26	7	2.52083	7	15	1.46875	6	11	1.05208	-0.361948	0.999944	4	4	4	5	5	6	4	4	3	3	4	4
Bdiaspc4_03120	650625	651338	714	237	ribonuclease PH		bll0674	100	0	3e-174	237	0	100				bll0674	100	714	714	100	100	1	38	9	3.35961	8	20	1.78818	7	18	1.57143	-0.0656221	0.999944	5	7	7	7	5	6	6	8	5	5	5	5
Bdiaspc4_03125	651513	652601	1089	362	HrcA family transcriptional regulator		blr0675	100	0	0	362	0	100				blr0675	100	1089	1089	100	100	1	20	9	0.970149	9	13	0.686567	4	7	0.283582	-0.802637	0.999944	7	7	3	3	3	3	2	2	4	4	1	1
Bdiaspc4_03130	652699	653304	606	201	nucleotide exchange factor GrpE	grpE	blr0676	100	0	7e-145	201	0	100				blr0676	100	606	606	100	100	1	95	16	13.1588	13	44	5.93529	15	51	7.22353	0.295639	0.999944	9	12	9	15	11	17	10	16	10	18	12	17
Bdiaspc4_03140	653438	654160	723	240	bifunctional nicotinamidase/pyrazinamidase		bll0677	100	0	3e-176	240	0	100				bll0677	100	723	723	100	100	1	29	5	1.75799	5	15	0.899543	5	14	0.858447	-0.00185313	0.999944	5	7	4	4	4	4	4	5	4	5	4	4
Bdiaspc4_03150	654425	655372	948	315	hypothetical protein		bll0679	100	0	0	315	0	100				bll0679	100	948	948	100	100	1	69	18	4.8069	14	36	2.55172	16	33	2.25517	-0.0138631	0.999944	9	10	10	13	9	13	8	8	5	6	15	19
Bdiaspc4_03155	655763	657664	1902	633	molecular chaperone DnaK	dnaK	blr0678	100	0	0	633	0	100				blr0678	100	1902	1902	100	100	1	936	60	28.1506	51	408	12.4721	58	528	15.6784	0.453482	0.686392	47	117	40	144	38	147	55	163	44	197	38	168
Bdiaspc4_03160	657682	657882	201	66	hypothetical protein		NA	NA	NA	NA	NA	NA	NA				NA	NA	NA	NA	NA	NA	0
Bdiaspc4_03165	657910	659043	1134	377	molecular chaperone DnaJ	dnaJ	blr0680	100	0	0	377	0	100				blr0680	100	1134	1134	100	100	1	75	14	3.91987	11	34	1.78205	13	41	2.13782	0.375627	0.999944	10	16	7	10	5	8	12	16	7	11	9	14
Bdiaspc4_03170	659131	659730	600	199	methyltransferase		blr0681	100	0	3e-143	199	0	100				blr0681	100	600	600	100	100	0
Bdiaspc4_03175	659788	660366	579	192	NADPH-dependent oxidoreductase		blr0682	100	0	3e-139	192	0	100				blr0682	100	579	579	100	100	1	10	3	0.791209	3	6	0.478022	3	4	0.313187	-0.50608	0.999944	2	2	2	2	2	2	1	1	2	2	1	1
Bdiaspc4_03180	660373	661086	714	237	orotidine-5'-phosphate decarboxylase		blr0683	100	0	6e-169	237	0	100				blr0683	100	714	714	100	100	1	59	13	5.01802	11	28	2.42342	12	31	2.59459	0.233165	0.999944	10	12	5	6	9	10	9	12	9	12	6	7
Bdiaspc4_03185	661206	661517	312	103	DUF1330 domain-containing protein		blr0684	100	0	9e-73	103	0	100				blr0684	100	312	312	100	100	1	42	6	10.1905	6	21	5.09524	6	21	5.09524	0.0938285	0.999944	6	8	4	6	4	7	5	7	5	7	4	7
Bdiaspc4_03190	661599	662486	888	295	4-hydroxy-tetrahydrodipicolinate reductase		blr0685	100	0	0	295	0	100				blr0685	100	888	888	100	100	1	66	13	3.90357	12	30	1.75357	13	36	2.15	0.358545	0.999944	11	15	6	7	6	8	11	18	8	10	7	8
Bdiaspc4_03195	662514	663137	624	207	2,3-bisphosphoglycerate-dependent phosphoglycerate mutase		blr0686	100	0	4e-149	207	0	100				blr0686	100	624	624	100	100	1	115	17	8.55615	17	60	4.49198	16	55	4.06417	-0.0277672	0.999944	16	23	13	18	13	19	13	18	12	17	13	20
Bdiaspc4_03200	663254	664150	897	298	methylated-DNA--[protein]-cysteine S-methyltransferase		bll0687	100	0	0	298	0	100				bll0687	100	897	897	100	100	1	5	2	0.298932	1	1	0.0533808	2	4	0.245552			0	0	1	1	0	0	2	2	0	0	1	2
Bdiaspc4_03205	664206	664739	534	177	DUF2244 domain-containing protein		bll0688	100	0	4e-127	177	0	100				bll0688	100	534	534	100	100	1	5	1	0.616883	1	3	0.37013	1	2	0.246753			1	2	0	0	1	1	0	0	1	1	1	1
Bdiaspc4_03210	664732	665514	783	260	endonuclease III	nth	blr0689	100	0	0	260	0	100				blr0689	100	783	783	100	100	1	7	1	0.353211	1	3	0.151376	1	4	0.201835			1	1	1	1	1	1	1	1	1	1	1	2
Bdiaspc4_03215	665546	666793	1248	415	HlyD family secretion protein		blr0690	100	0	0	415	0	100				blr0690	100	1248	1248	100	100	1	5	4	0.265928	4	4	0.204986	1	1	0.0609418			3	3	0	0	1	1	1	1	0	0	0	0
Bdiaspc4_03220	666780	668408	1629	542	MFS transporter		blr0691	100	0	0	542	0	100				blr0691	100	1629	1629	100	100	0
Bdiaspc4_03225	668417	669157	741	246	sulfate transporter family protein		bll0692	100	0	6e-175	246	0	100				bll0692	100	741	741	100	100	1	1	1	0.0478261	1	1	0.0478261	0	0	0			1	1	0	0	0	0	0	0	0	0	0	0
Bdiaspc4_03230	669245	670459	1215	404	hypothetical protein		bll0693	100	0	0	404	0	100				bll0693	100	1215	1215	100	100	0
Bdiaspc4_03235	670795	672000	1206	401	peptidase		blr0694	100	0	0	401	0	100				blr0694	100	1206	1206	100	100	0
Bdiaspc4_03240	672145	673590	1446	481	MFS transporter		bll0695	100	0	0	481	0	100				bll0695	100	1446	1446	100	100	0
Bdiaspc4_03245	673886	674818	933	310	LysR family transcriptional regulator		bll0696	100	0	0	310	0	100				bll0696	100	933	933	100	100	0
Bdiaspc4_03250	674925	676100	1176	391	CoA transferase		blr0697	100	0	0	391	0	100				blr0697	100	1176	1176	100	100	0
Bdiaspc4_03255	676097	677044	948	315	hydroxymethylglutaryl-CoA lyase		blr0698	100	0	0	315	0	100				blr0698	100	948	948	100	100	1	4	2	0.407273	2	3	0.298182	1	1	0.109091			0	0	2	3	0	0	1	1	0	0	0	0
Bdiaspc4_03260	677224	677670	447	148	nickel-responsive transcriptional regulator NikR	nikR	bll0699	100	0	4e-106	148	0	100				bll0699	100	447	447	100	100	1	12	1	2.784	1	6	1.392	1	6	1.392	0.070339	0.999944	1	1	1	3	1	2	1	1	1	3	1	2
Bdiaspc4_03265	677879	680350	2472	823	copper-translocating P-type ATPase		bll0700	100	0	0	823	0	100				bll0700	100	2472	2472	100	100	1	41	13	0.775839	9	17	0.32349	12	24	0.452349	0.585004	0.999944	6	6	6	7	4	4	9	9	7	8	6	7
Bdiaspc4_03270	680419	680694	276	91	transcriptional regulator		bsr0701	100	0	2e-59	91	0	100				bsr0701	100	276	276	100	100	0
Bdiaspc4_03275	680710	680967	258	85	hypothetical protein		NA	NA	NA	NA	NA	NA	NA				NA	NA	NA	NA	NA	NA	0
Bdiaspc4_03280	680874	681857	984	327	lipo-like protein		bll0702	100	0	0	327	0	100				bll0702	100	984	984	100	100	1	8	3	0.322259	2	4	0.152824	3	4	0.169435			1	1	1	1	2	2	2	2	1	1	1	1
Bdiaspc4_03285	682050	683438	1389	462	FAD-binding protein		blr0703	100	0	0	462	0	100				blr0703	100	1389	1389	100	100	1	23	7	0.923267	7	15	0.59901	5	8	0.324257	-0.824892	0.999944	7	7	4	4	4	4	2	3	4	4	1	1
Bdiaspc4_03290	683606	684376	771	256	sulfite exporter TauE/SafE family protein		bll0704	100	0	1e-177	256	0	100				bll0704	100	771	771	100	100	0
Bdiaspc4_03295	684430	686838	2409	802	phenylalanine--tRNA ligase subunit beta		bll0705	100	0	0	802	0	100				bll0705	100	2409	2409	100	100	1	235	37	5.35117	32	119	2.77092	34	116	2.58025	0.0510611	0.999944	25	42	26	43	23	34	28	40	28	41	26	35
Bdiaspc4_03300	686835	687917	1083	360	phenylalanine--tRNA ligase subunit alpha		bll0706	100	0	0	360	0	100				bll0706	100	1083	1083	100	100	1	86	19	3.89157	16	45	2.13253	16	41	1.75904	-0.0482602	0.999944	12	13	12	19	9	13	11	14	11	13	10	14
Bdiaspc4_03305	688068	688481	414	137	hypothetical protein		NA	NA	NA	NA	NA	NA	NA				NA	NA	NA	NA	NA	NA	0
Bdiaspc4_03310	688514	688873	360	119	50S ribosomal protein L20		bll0707	100	0	1e-81	119	0	100				bll0707	100	360	360	100	100	1	72	8	13.5714	6	37	7.13095	8	35	6.44048	-0.00806263	0.999944	5	10	6	14	5	13	4	9	8	17	6	9
Bdiaspc4_03315	688954	689154	201	66	50S ribosomal protein L35		bsl0708	100	0	5e-42	66	0	100				bsl0708	100	201	201	100	100	1	5	1	1.33333	1	4	1.06667	1	1	0.266667			1	2	1	1	1	1	1	1	0	0	0	0
Bdiaspc4_03320	689347	689835	489	162	hypothetical protein		blr0709	100	0	1e-114	162	0	100				blr0709	100	489	489	100	100	0
Bdiaspc4_03325	689898	690437	540	179	translation initiation factor IF-3		bll0710	100	0	3e-130	179	0	100				bll0710	100	540	540	100	100	1	70	9	9.28788	9	41	5.51515	8	29	3.77273	-0.416571	0.999944	6	12	7	16	6	13	7	11	4	9	6	9
Bdiaspc4_03330	690687	691499	813	270	alpha/beta hydrolase		blr0711	100	0	0	270	0	100				blr0711	100	813	813	100	100	1	13	5	0.88	3	8	0.528	5	5	0.352	-0.628278	0.999944	1	2	3	3	3	3	5	5	0	0	0	0
Bdiaspc4_03335	691640	692122	483	160	nuclear transport factor 2 family protein		blr0712	100	0	5e-117	160	0	100				blr0712	100	483	483	100	100	0
Bdiaspc4_03340	692270	693232	963	320	thioesterase family protein		bll0713	100	0	0	320	0	100				bll0713	100	963	963	100	100	0
Bdiaspc4_03345	693239	694417	1179	392	tRNA epoxyqueuosine(34) reductase QueG	queG	bll0714	100	0	0	392	0	100				bll0714	100	1179	1179	100	100	1	1	1	0.0714286	1	1	0.0714286	0	0	0			1	1	0	0	0	0	0	0	0	0	0	0
Bdiaspc4_03350	694366	695058	693	230	glutathione S-transferase family protein		bll0715	100	0	4e-170	230	0	100				bll0715	100	693	693	100	100	1	27	5	2.60406	5	15	1.48731	4	12	1.11675	-0.225349	0.999944	4	5	3	4	3	6	2	3	3	4	3	5
Bdiaspc4_03355	695228	696034	807	268	undecaprenyl-diphosphatase		blr0716	100	0	0	268	0	100				blr0716	100	807	807	100	100	1	8	2	0.480769	2	5	0.3	2	3	0.180769			2	2	2	2	1	1	1	1	1	1	1	1
Bdiaspc4_03360	696255	697220	966	321	complex I NDUFA9 subunit family protein		bll0717	100	0	0	321	0	100				bll0717	100	966	966	100	100	1	158	20	9.31615	19	79	4.67698	20	79	4.63918	0.0846608	0.999944	16	27	17	26	17	26	17	32	16	25	17	22
Bdiaspc4_03370	697544	698815	1272	423	MFS transporter		bll0718	100	0	0	423	0	100				bll0718	100	1272	1272	100	100	1	6	1	0.226131	1	3	0.113065	1	3	0.113065			1	1	1	1	1	1	1	1	1	1	1	1
Bdiaspc4_03375	699161	699775	615	204	ribonuclease D		blr0719	100	0	1e-151	204	0	100				blr0719	100	615	615	100	100	1	63	8	6.71765	8	32	3.3	7	31	3.41765	0.0398557	0.999944	8	11	8	11	7	10	7	11	6	11	6	9
Bdiaspc4_03380	699920	700654	735	244	LPS export ABC transporter periplasmic protein LptC		blr0720	100	0	6e-180	244	0	100				blr0720	100	735	735	100	100	1	5	3	0.36036	3	4	0.288288	1	1	0.0720721			2	2	1	1	1	1	1	1	0	0	0	0
Bdiaspc4_03385	700651	701370	720	239	LPS ABC transporter substrate-binding protein LptA		blr0721	100	0	5e-174	239	0	100				blr0721	100	720	720	100	100	1	11	4	0.681818	4	6	0.372727	3	5	0.309091	-0.149815	0.999944	4	4	1	1	1	1	2	3	1	1	1	1
Bdiaspc4_03390	701592	702590	999	332	LPS export ABC transporter ATP-binding protein	lptB	blr0722	100	0	0	332	0	100				blr0722	100	999	999	100	100	1	12	5	0.557432	4	7	0.361486	3	5	0.195946	-0.41531	0.999944	2	2	2	2	2	3	2	2	2	2	1	1
Bdiaspc4_03395	702682	704295	1614	537	RNA polymerase sigma-54 factor	rpoN	blr0723	100	0	0	537	0	100				blr0723	100	1614	1614	100	100	1	24	5	1.0878	5	14	0.646341	4	10	0.441463	-0.41004	0.999944	3	3	5	6	4	5	4	5	2	2	2	3
Bdiaspc4_03400	704452	705063	612	203	ribosome-associated translation inhibitor RaiA	raiA	blr0724	100	0	3e-148	203	0	100				blr0724	100	612	612	100	100	1	1	1	0.170732	0	0	0	1	1	0.170732			0	0	0	0	0	0	0	0	1	1	0	0
Bdiaspc4_03405	705286	705747	462	153	PTS IIA-like nitrogen-regulatory protein PtsN	ptsN	blr0725	100	0	4e-105	153	0	100				blr0725	100	462	462	100	100	1	22	6	2.69531	5	12	1.41406	5	10	1.28125	-0.160196	0.999944	3	5	3	3	4	4	1	2	4	4	4	4
Bdiaspc4_03410	705777	706283	507	168	GNAT family N-acetyltransferase		bll0726	100	0	5e-123	168	0	100				bll0726	100	507	507	100	100	0
Bdiaspc4_03415	706488	707600	1113	370	tetratricopeptide repeat protein		blr0727	100	0	0	370	0	100				blr0727	100	1113	1113	100	100	0
Bdiaspc4_03420	707733	708005	273	90	DUF1150 domain-containing protein		bsl0728	100	0	5e-62	90	0	100				bsl0728	100	273	273	100	100	1	2	2	0.425287	0	0	0	2	2	0.425287			0	0	0	0	0	0	0	0	0	0	2	2
Bdiaspc4_03425	708057	708482	426	141	heat-shock protein Hsp20		bll0729	100	0	1e-100	141	0	100				bll0729	100	426	426	100	100	1	26	6	3.4	4	11	1.46364	6	15	1.93636	0.528277	0.999944	2	2	4	5	3	4	3	3	5	6	5	6
Bdiaspc4_03430	708781	709866	1086	361	sn-glycerol-3-phosphate import ATP-binding protein UgpC		bll0730	100	0	0	361	0	100				bll0730	100	1086	1086	100	100	1	7	5	0.357388	4	6	0.316151	1	1	0.0412371			3	3	2	2	1	1	1	1	0	0	0	0
Bdiaspc4_03435	709887	710735	849	282	sn-glycerol-3-phosphate ABC transporter permeaseUgpE	ugpE	bll0731	100	0	0	282	0	100				bll0731	100	849	849	100	100	0
Bdiaspc4_03440	710735	711616	882	293	sn-glycerol-3-phosphate ABC transporter permeaseUgpA	ugpA	bll0732	100	0	0	293	0	100				bll0732	100	882	882	100	100	0
Bdiaspc4_03445	711666	712982	1317	438	sn-glycerol-3-phosphate ABC transporter substrate-binding protein UgpB	ugpB	bll0733	100	0	0	438	0	100				bll0733	100	1317	1317	100	100	1	102	21	4.18703	18	60	2.51621	18	42	1.67082	-0.41817	0.999944	15	20	14	21	15	19	10	12	12	13	16	17
Bdiaspc4_03450	713355	714557	1203	400	CoA transferase		bll0734	100	0	0	400	0	100				bll0734	100	1203	1203	100	100	1	80	16	3.73596	10	35	1.67416	15	45	2.0618	0.454158	0.999944	7	11	9	11	10	13	11	12	12	16	12	17
Bdiaspc4_03455	714736	715161	426	141	organic hydroperoxide resistance protein		bll0735	100	0	1e-98	141	0	100				bll0735	100	426	426	100	100	1	50	6	7.08661	5	26	3.58268	6	24	3.50394	-0.0276576	0.999944	5	8	3	9	4	9	6	10	3	6	3	8
Bdiaspc4_03460	715182	715775	594	197	MarR family transcriptional regulator		blr0736	100	0	7e-144	197	0	100				blr0736	100	594	594	100	100	1	4	1	0.295455	1	3	0.221591	1	1	0.0738636			1	1	1	1	1	1	1	1	0	0	0	0
Bdiaspc4_03470	716020	716430	411	136	TIGR02300 family protein		bll0737	100	0	2e-91	136	0	100				bll0737	100	411	411	100	100	1	89	4	18.8651	4	47	10.0952	4	42	8.76984	-0.095318	0.999944	4	10	4	18	4	19	4	13	4	18	3	11
Bdiaspc4_03475	716520	717929	1410	469	3-phosphoshikimate 1-carboxyvinyltransferase	aroA	blr0738	100	0	0	469	0	100				blr0738	100	1410	1410	100	100	1	64	16	2.20946	13	28	1	15	36	1.20946	0.445277	0.999944	9	10	8	10	7	8	12	14	10	13	8	9
Bdiaspc4_03480	717926	718564	639	212	(d)CMP kinase		blr0739	100	0	5e-150	212	0	100				blr0739	100	639	639	100	100	1	44	12	4.20879	11	23	2.26923	9	21	1.93956	-0.0357459	0.999944	9	10	6	6	5	7	6	9	5	6	6	6
Bdiaspc4_03485	718789	720537	1749	582	30S ribosomal protein S1		blr0740	100	0	0	582	0	100				blr0740	100	1749	1749	100	100	1	568	43	18.8767	39	290	9.52286	42	278	9.35388	0.0161108	0.999944	33	72	35	102	35	116	36	77	35	110	35	91
Bdiaspc4_03490	720913	721893	981	326	signal peptide peptidase SppA	sppA	blr0741	100	0	0	326	0	100				blr0741	100	981	981	100	100	1	41	8	1.76389	6	20	0.809028	8	21	0.954861	0.139876	0.999944	3	4	5	7	6	9	6	7	5	8	4	6
Bdiaspc4_03495	722065	722370	306	101	integration host factor subunit beta		blr0742	100	0	4e-70	101	0	100				blr0742	100	306	306	100	100	1	20	3	2.94203	2	11	1.62319	3	9	1.31884	-0.194302	0.999944	2	3	1	4	2	4	2	3	2	2	2	4
Bdiaspc4_03500	722442	722834	393	130	DUF1049 domain-containing protein		blr0743	100	0	5e-89	130	0	100				blr0743	100	393	393	100	100	1	6	3	0.625	2	2	0.169643	2	4	0.455357			0	0	1	1	1	1	1	1	2	2	1	1
Bdiaspc4_03505	722901	723572	672	223	phosphoribosylanthranilate isomerase		blr0744	100	0	9e-161	223	0	100				blr0744	100	672	672	100	100	1	22	4	2.4086	3	11	1.16667	4	11	1.24194	0.105605	0.999944	3	4	3	4	3	3	3	3	3	3	4	5
Bdiaspc4_03510	723569	724786	1218	405	tryptophan synthase subunit beta	trpB	blr0745	100	0	0	405	0	100				blr0745	100	1218	1218	100	100	1	102	18	4.18442	17	51	2.13247	13	51	2.05195	0.0931333	0.999944	16	21	8	14	9	16	12	19	10	17	9	15
Bdiaspc4_03515	724783	725619	837	278	tryptophan synthase subunit alpha		blr0746	100	0	0	278	0	100				blr0746	100	837	837	100	100	1	91	11	7.70082	10	44	3.7582	11	47	3.94262	0.176703	0.999944	10	14	7	14	7	16	10	18	10	16	7	13
Bdiaspc4_03520	725732	726673	942	313	acetyl-CoA carboxylase carboxyl transferase subunit beta		blr0747	100	0	0	313	0	100				blr0747	100	942	942	100	100	1	44	8	2.61702	7	21	1.29433	8	23	1.3227	0.218869	0.999944	7	8	5	6	4	7	7	11	6	6	5	6
Bdiaspc4_03525	726670	728013	1344	447	bifunctional folylpolyglutamate synthase/dihydrofolate synthase		blr0748	100	0	0	447	0	100				blr0748	100	1344	1344	100	100	1	6	3	0.344743	2	2	0.0953545	2	4	0.249389			1	1	1	1	0	0	1	1	1	1	2	2
Bdiaspc4_03530	728148	728894	747	248	metallophosphoesterase		blr0749	100	0	0	248	0	100				blr0749	100	747	747	100	100	0
Bdiaspc4_03535	728981	729421	441	146	polyketide cyclase		blr0750	100	0	1e-104	146	0	100				blr0750	100	441	441	100	100	1	1	1	0.0704225	0	0	0	1	1	0.0704225			0	0	0	0	0	0	1	1	0	0	0	0
Bdiaspc4_03540	729496	729816	321	106	thioredoxin	trxA	bll0751	100	0	2e-73	106	0	100				bll0751	100	321	321	100	100	1	85	7	12.0421	7	44	6.22105	7	41	5.82105	-0.0151048	0.999944	6	12	4	16	5	16	6	14	5	12	5	15
Bdiaspc4_03545	729884	733426	3543	1180	double-strand break repair helicase AddA	addA	bll0752	100	0	0	1180	0	100				bll0752	100	3543	3543	100	100	1	36	13	0.514423	10	21	0.311538	8	15	0.202885	-0.374913	0.999944	7	10	4	5	4	6	4	4	5	5	6	6
Bdiaspc4_03550	733387	736533	3147	1048	double-strand break repair protein AddB	addB	bll0753	100	0	0	1048	0	100				bll0753	100	3147	3147	100	100	1	33	15	0.66302	11	19	0.400438	10	14	0.262582	-0.357076	0.999944	5	6	6	7	6	6	6	6	4	4	4	4
Bdiaspc4_03560	736844	737566	723	240	nucleotidyltransferase family protein		bll0754	100	0	7e-177	240	0	100				bll0754	100	723	723	100	100	1	42	8	4.13216	6	23	2.32599	7	19	1.80617	-0.187191	0.999944	5	8	6	8	5	7	4	6	5	7	4	6
Bdiaspc4_03565	737760	738077	318	105	PilZ domain-containing protein		bll0755	100	0	3e-74	105	0	100				bll0755	100	318	318	100	100	1	1	1	0.191176	1	1	0.191176	0	0	0			1	1	0	0	0	0	0	0	0	0	0	0
Bdiaspc4_03570	738165	739721	1557	518	bifunctional tRNA (adenosine(37)-N6)-threonylcarbamoyltransferase complex ATPase subunit type 1 TsaE/phosphotransferase		bll0756	100	0	0	518	0	100				bll0756	100	1557	1557	100	100	1	42	11	1.75899	10	20	0.892178	9	22	0.866808	0.238432	0.999944	9	12	1	1	4	7	8	11	5	7	3	4
Bdiaspc4_03575	739718	742306	2589	862	two-component sensor histidine kinase		bll0757	100	0	0	862	0	100				bll0757	100	2589	2589	100	100	1	33	10	0.949482	10	19	0.511658	7	14	0.437824	-0.33263	0.999944	7	8	4	5	5	6	3	4	4	4	4	6
Bdiaspc4_03580	742599	743057	459	152	dUTP diphosphatase		bll0758	100	0	6e-105	152	0	100				bll0758	100	459	459	100	100	1	68	8	12.6071	8	35	6.51429	7	33	6.09286	0.00184651	0.999944	8	14	4	10	4	11	7	14	5	11	3	8
Bdiaspc4_03585	743054	744505	1452	483	bifunctional phosphopantothenoylcysteine decarboxylase/phosphopantothenate--cysteine ligase CoaBC	coaBC	bll0759	100	0	0	483	0	100				bll0759	100	1452	1452	100	100	1	19	6	0.824356	4	10	0.421546	6	9	0.40281	-0.0883547	0.999944	2	3	4	4	3	3	4	5	3	3	1	1
Bdiaspc4_03590	744562	746136	1575	524	2-polyprenylphenol 6-hydroxylase	ubiB	bll0760	100	0	0	524	0	100				bll0760	100	1575	1575	100	100	1	30	8	1.16484	8	13	0.514286	7	17	0.650549	0.491835	0.999944	5	6	4	4	3	3	6	6	5	5	6	6
Bdiaspc4_03595	746133	746894	762	253	ubiquinone/menaquinone biosynthesis C-methyltransferase UbiE		bll0761	100	0	0	253	0	100				bll0761	100	762	762	100	100	1	40	12	2.48085	10	18	1.14894	11	22	1.33191	0.392474	0.999944	8	8	5	5	5	5	5	6	7	8	7	8
Bdiaspc4_03600	746976	747857	882	293	bifunctional DNA-formamidopyrimidine glycosylase/DNA-(apurinic or apyrimidinic site) lyase		blr0762	100	0	0	293	0	100				blr0762	100	882	882	100	100	1	17	7	0.851711	6	11	0.577947	4	6	0.273764	-0.794764	0.999944	4	4	4	4	3	3	4	4	1	1	1	1
Bdiaspc4_03605	748029	748772	744	247	ParA family protein		bll0763	100	0	9e-179	247	0	100				bll0763	100	744	744	100	100	0
Bdiaspc4_03610	749019	750425	1407	468	peptidoglycan-binding protein		bll0764	100	0	0	468	0	100				bll0764	100	1407	1407	100	100	1	2	1	0.109339	1	2	0.109339	0	0	0			1	1	0	0	1	1	0	0	0	0	0	0
Bdiaspc4_03615	750638	751441	804	267	molybdopterin-synthase adenylyltransferase MoeB	moeB	blr0765	100	0	0	267	0	100				blr0765	100	804	804	100	100	1	14	3	0.848	3	7	0.44	3	7	0.408	0.0777437	0.999944	1	2	2	2	3	3	2	2	3	3	2	2
Bdiaspc4_03620	751549	752550	1002	333	D-glycerate dehydrogenase		bll0766	100	0	0	333	0	100				bll0766	100	1002	1002	100	100	1	75	15	4.33893	15	40	2.34564	13	35	1.99329	-0.0985659	0.999944	12	17	12	13	9	10	10	13	10	12	9	10
Bdiaspc4_03625	752881	753411	531	176	aspartyl-trna synthetase		blr0767	100	0	2e-130	176	0	100				blr0767	100	531	531	100	100	1	1	1	0.0887574	1	1	0.0887574	0	0	0			0	0	0	0	1	1	0	0	0	0	0	0
Bdiaspc4_03630	753568	754059	492	163	transcriptional repressor		bll0768	100	0	1e-120	163	0	100				bll0768	100	492	492	100	100	1	12	4	1.62092	4	11	1.47712	1	1	0.143791	-3.2724	0.999944	2	3	4	7	1	1	0	0	1	1	0	0
Bdiaspc4_03635	754410	754931	522	173	beta-hydroxydecanoyl-ACP dehydratase		blr0769	100	0	1e-124	173	0	100				blr0769	100	522	522	100	100	1	50	7	4.92	6	27	2.68	7	23	2.24	-0.144382	0.999944	5	9	6	10	4	8	5	9	5	7	5	7
Bdiaspc4_03640	754972	756195	1224	407	beta-ketoacyl-ACP synthase I		blr0770	100	0	0	407	0	100				blr0770	100	1224	1224	100	100	1	168	26	9.2633	23	82	4.38032	23	86	4.88298	0.164372	0.999944	20	26	20	37	15	19	18	26	16	26	17	34
Bdiaspc4_03645	756331	757128	798	265	enoyl-[acyl-carrier-protein] reductase FabI	fabI	blr0771	100	0	0	265	0	100				blr0771	100	798	798	100	100	1	32	7	1.60426	7	19	0.957447	6	13	0.646809	-0.456913	0.999944	6	6	6	8	5	5	2	2	5	6	4	5
Bdiaspc4_03650	757222	759258	2037	678	autotransporter outer membrane beta-barrel domain-containing protein		blr0772	100	0	0	678	0	100				blr0772	100	2037	2037	100	100	0
Bdiaspc4_03655	759323	759919	597	198	glutathione S-transferase family protein		bll0773	100	0	3e-144	198	0	100				bll0773	100	597	597	100	100	1	30	7	2.99441	6	15	1.48603	6	15	1.50838	0.0958363	0.999944	4	5	5	5	5	5	3	4	5	5	5	6
Bdiaspc4_03660	760035	760925	891	296	hypothetical protein		bll0774	100	0	0	296	0	100				bll0774	100	891	891	100	100	1	1	1	0.0269231	1	1	0.0269231	0	0	0			0	0	1	1	0	0	0	0	0	0	0	0
Bdiaspc4_03665	760986	761825	840	279	hypothetical protein		bll0775	100	0	0	279	0	100				bll0775	100	840	840	100	100	1	9	4	0.509653	3	4	0.208494	2	5	0.301158			2	2	1	1	1	1	1	2	1	1	2	2
Bdiaspc4_03670	761908	762369	462	153	GNAT family N-acetyltransferase		bll0776	100	0	6e-111	153	0	100				bll0776	100	462	462	100	100	0
Bdiaspc4_03675	762376	763302	927	308	hydrogen peroxide-inducible genes activator		bll0777	100	0	0	308	0	100				bll0777	100	927	927	100	100	0
Bdiaspc4_03680	763243	765582	2340	779	catalase/peroxidase HPI	katG	blr0778	100	0	0	779	0	100				blr0778	100	2340	2340	100	100	1	447	43	10.7193	38	227	5.46544	41	220	5.25388	0.0407801	0.999944	35	79	31	60	32	88	37	79	32	76	28	65
Bdiaspc4_03685	765755	767917	2163	720	polyribonucleotide nucleotidyltransferase	pnp	bll0779	100	0	0	720	0	100				bll0779	100	2163	2163	100	100	1	758	56	20.8227	48	366	9.76358	53	392	11.0591	0.189211	0.999944	46	124	37	123	39	119	46	105	37	152	38	135
Bdiaspc4_03690	768380	768649	270	89	30S ribosomal protein S15		bsl0780	100	0	7e-60	89	0	100				bsl0780	100	270	270	100	100	1	45	6	7.27536	4	24	3.98551	5	21	3.28986	-0.116258	0.999944	3	6	3	9	4	9	5	9	3	6	3	6
Bdiaspc4_03695	768652	769689	1038	345	tRNA pseudouridine(55) synthase TruB	truB	bll0781	100	0	0	345	0	100				bll0781	100	1038	1038	100	100	1	75	15	4.50662	12	34	2.05298	15	41	2.45364	0.354225	0.999944	7	10	11	15	7	9	12	14	11	14	8	13
Bdiaspc4_03700	769767	770201	435	144	30S ribosome-binding factor RbfA	rbfA	bll0782	100	0	5e-102	144	0	100				bll0782	100	435	435	100	100	1	11	2	2.33333	2	5	0.982456	2	6	1.35088	0.381157	0.999944	2	3	0	0	2	2	2	3	1	1	1	2
Bdiaspc4_03705	770355	773063	2709	902	translation initiation factor IF-2		bll0783	100	0	0	902	0	100				bll0783	100	2709	2709	100	100	1	331	50	7.48524	43	163	3.68678	48	168	3.79846	0.13764	0.999944	36	62	32	54	28	47	37	53	35	59	34	56
Bdiaspc4_03710	773135	773818	684	227	RNA-binding protein		bll0784	100	0	5e-165	227	0	100				bll0784	100	684	684	100	100	1	8	3	0.456853	2	3	0.177665	3	5	0.279188			2	2	0	0	1	1	3	3	1	1	1	1
Bdiaspc4_03715	773842	775452	1611	536	transcription termination/antitermination protein NusA	nusA	bll0785	100	0	0	536	0	100				bll0785	100	1611	1611	100	100	1	368	39	12.8286	34	185	6.45119	39	183	6.37744	0.0666867	0.999944	29	54	32	61	32	70	36	60	31	65	29	58
Bdiaspc4_03720	775455	776210	756	251	ribosome maturation factor RimP	rimP	bll0786	100	0	0	251	0	100				bll0786	100	756	756	100	100	1	51	10	4.08374	9	21	1.53695	10	30	2.5468	0.600793	0.999944	7	8	6	6	6	7	9	11	9	11	6	8
Bdiaspc4_03725	776572	777654	1083	360	DUF2336 domain-containing protein		blr0787	100	0	0	360	0	100				blr0787	100	1083	1083	100	100	0
Bdiaspc4_03730	777748	778458	711	236	tRNA (guanosine(46)-N7)-methyltransferase TrmB	trmB	bll0788	100	0	4e-175	236	0	100				bll0788	100	711	711	100	100	1	2	1	0.163043	1	1	0.0815217	1	1	0.0815217			0	0	1	1	0	0	0	0	0	0	1	1
Bdiaspc4_03735	778455	779612	1158	385	M20 family peptidase		bll0789	100	0	0	385	0	100				bll0789	100	1158	1158	100	100	1	64	16	3.25444	14	28	1.42899	15	36	1.82544	0.471141	0.999944	13	15	8	8	5	5	13	15	9	10	11	11
Bdiaspc4_03740	779699	780112	414	137	XRE family transcriptional regulator		bll0790	100	0	5e-97	137	0	100				bll0790	100	414	414	100	100	1	6	2	0.646018	1	2	0.212389	2	4	0.433628			0	0	1	1	1	1	2	2	1	1	1	1
Bdiaspc4_03745	780333	781946	1614	537	apolipoprotein N-acyltransferase		bll0791	100	0	0	537	0	100				bll0791	100	1614	1614	100	100	1	11	5	0.342629	5	7	0.207171	3	4	0.135458	-0.756382	0.999944	2	2	1	1	4	4	3	3	1	1	0	0
Bdiaspc4_03750	781943	783088	1146	381	HlyC/CorC family transporter		bll0792	100	0	0	381	0	100				bll0792	100	1146	1146	100	100	1	30	10	1.68196	9	19	1.03976	5	11	0.642202	-0.692694	0.999944	7	7	4	5	7	7	4	4	3	3	4	4
Bdiaspc4_03755	783063	783614	552	183	rRNA maturation RNase YbeY	ybeY	bll0793	100	0	1e-134	183	0	100				bll0793	100	552	552	100	100	1	2	2	0.266667	0	0	0	2	2	0.266667			0	0	0	0	0	0	1	1	1	1	0	0
Bdiaspc4_03760	783635	784630	996	331	phosphate starvation-inducible protein PhoH	phoH	bll0794	100	0	0	331	0	100				bll0794	100	996	996	100	100	1	82	13	4.61639	13	40	2.22295	11	42	2.39344	0.156814	0.999944	11	13	9	12	11	15	10	17	7	12	8	13
Bdiaspc4_03765	784695	786092	1398	465	tRNA (N6-isopentenyl adenosine(37)-C2)-methylthiotransferase MiaB	miaB	bll0795	100	0	0	465	0	100				bll0795	100	1398	1398	100	100	1	11	6	0.461538	3	3	0.103365	4	8	0.358173	1.58353	0.999944	3	3	0	0	0	0	3	5	0	0	2	3
Bdiaspc4_03770	786284	786964	681	226	HAD family hydrolase		bll0796	100	0	8e-165	226	0	100				bll0796	100	681	681	100	100	1	8	4	0.716895	2	4	0.3379	3	4	0.378995			2	2	1	1	1	1	1	1	2	2	1	1
Bdiaspc4_03775	786965	787420	456	151	transcriptional repressor		bll0797	100	0	2e-108	151	0	100				bll0797	100	456	456	100	100	1	24	6	2.69565	5	12	1.29565	6	12	1.4	0.0715019	0.999944	4	4	5	5	3	3	3	5	5	5	2	2
Bdiaspc4_03780	787459	787944	486	161	ribosomal-protein-alanine N-acetyltransferase	rimI	bll0798	100	0	3e-115	161	0	100				bll0798	100	486	486	100	100	1	3	1	0.29771	1	2	0.198473	1	1	0.0992366			0	0	1	1	1	1	0	0	1	1	0	0
Bdiaspc4_03785	787941	788636	696	231	tRNA (adenosine(37)-N6)-threonylcarbamoyltransferase complex dimerization subunit type 1 TsaB	tsaB	bll0799	100	0	5e-164	231	0	100				bll0799	100	696	696	100	100	1	6	2	0.39207	2	4	0.268722	1	2	0.123348			2	2	1	1	1	1	0	0	1	1	1	1
Bdiaspc4_03790	788836	789405	570	189	NifU family protein		bll0800	100	0	1e-139	189	0	100				bll0800	100	570	570	100	100	1	34	7	2.82286	7	23	1.90286	3	11	0.92	-0.983782	0.999944	4	5	7	12	5	6	3	4	2	3	3	4
Bdiaspc4_03795	789644	790177	534	177	universal stress protein		bll0801	100	0	6e-127	177	0	100				bll0801	100	534	534	100	100	1	3	2	0.230303	2	2	0.151515	1	1	0.0787879			2	2	0	0	0	0	1	1	0	0	0	0
Bdiaspc4_03800	790247	791299	1053	350	tryptophan--tRNA ligase	trpS	bll0802	100	0	0	350	0	100				bll0802	100	1053	1053	100	100	1	93	20	4.9582	18	44	2.38907	19	49	2.56913	0.249532	0.999944	14	15	14	16	12	13	14	16	13	15	14	18
Bdiaspc4_03805	791392	792924	1533	510	murein biosynthesis integral membrane protein MurJ	murJ	bll0803	100	0	0	510	0	100				bll0803	100	1533	1533	100	100	0
Bdiaspc4_03810	793050	794051	1002	333	adenosine kinase		blr0804	100	0	0	333	0	100				blr0804	100	1002	1002	100	100	1	106	18	6.01613	15	50	2.86774	17	56	3.14839	0.260572	0.999944	14	21	12	18	9	11	16	18	13	20	13	18
Bdiaspc4_03815	794217	795566	1350	449	class A beta-lactamase-related serine hydrolase		bll0805	100	0	0	449	0	100				bll0805	100	1350	1350	100	100	1	136	19	6.16262	19	71	3.22816	18	65	2.93447	-0.0409945	0.999944	17	25	15	21	16	25	17	23	15	23	17	19
Bdiaspc4_03820	795758	796078	321	106	hypothetical protein		blr0806	100	0	8e-74	106	0	100				blr0806	100	321	321	100	100	1	5	2	1.42222	1	3	0.933333	2	2	0.488889			0	0	1	2	1	1	0	0	0	0	2	2
Bdiaspc4_03825	796268	797761	1494	497	NAD-dependent succinate-semialdehyde dehydrogenase		blr0807	100	0	0	497	0	100				blr0807	100	1494	1494	100	100	1	117	18	5.68778	15	52	2.47059	17	65	3.21719	0.413584	0.999944	15	21	12	17	9	14	16	22	14	24	11	19
Bdiaspc4_03830	797813	798088	276	91	hypothetical protein		bsl0808	100	0	2e-58	91	0	100				bsl0808	100	276	276	100	100	0
Bdiaspc4_03835	798281	798604	324	107	hypothetical protein		bll0809	100	0	2e-70	107	0	100				bll0809	100	324	324	100	100	0
Bdiaspc4_03840	798621	798908	288	95	hypothetical protein		bsl0810	100	0	7e-66	95	0	100				bsl0810	100	288	288	100	100	1	4	1	0.329412	1	3	0.247059	1	1	0.0823529			0	0	0	0	1	3	0	0	1	1	0	0
Bdiaspc4_03845	799056	801272	2217	738	STAS domain-containing protein		bll0811	100	0	0	738	0	100				bll0811	100	2217	2217	100	100	0
Bdiaspc4_03850	801556	802470	915	304	phosphoribosylaminoimidazolesuccinocarboxamide synthase		bll0812	100	0	0	304	0	100				bll0812	100	915	915	100	100	1	96	18	5.22348	16	49	2.74242	17	47	2.48106	0.0221834	0.999944	12	16	14	17	11	16	14	17	15	17	13	13
Bdiaspc4_03855	802564	803481	918	305	pirin family protein		bll0813	100	0	0	305	0	100				bll0813	100	918	918	100	100	1	40	8	3.26923	8	17	1.47902	8	23	1.79021	0.540139	0.999944	8	9	3	4	3	4	5	6	6	10	5	7
Bdiaspc4_03860	803773	804834	1062	353	AraC family transcriptional regulator		blr0814	100	0	0	353	0	100				blr0814	100	1062	1062	100	100	0
Bdiaspc4_03865	805151	806578	1428	475	serine hydrolase		blr0815	100	0	0	475	0	100				blr0815	100	1428	1428	100	100	0
Bdiaspc4_03870	806755	808125	1371	456	MmgE/PrpD family protein		bll0816	100	0	0	456	0	100				bll0816	100	1371	1371	100	100	1	119	19	4.01147	17	60	2.05505	17	59	1.95642	0.0677359	0.999944	16	23	14	16	15	21	14	17	15	23	14	19
Bdiaspc4_03875	808249	809364	1116	371	FUSC family protein		blr0817	100	0	0	371	0	100				blr0817	100	1116	1116	100	100	1	1	1	0.0454545	1	1	0.0454545	0	0	0			1	1	0	0	0	0	0	0	0	0	0	0
Bdiaspc4_03880	809378	810025	648	215	hypothetical protein		bll0818	100	0	8e-155	215	0	100				bll0818	100	648	648	100	100	0
Bdiaspc4_03885	810168	810818	651	216	2-hydroxychromene-2-carboxylate isomerase		bll0819	100	0	7e-160	216	0	100				bll0819	100	651	651	100	100	0
Bdiaspc4_03890	810815	811303	489	162	DUF2867 domain-containing protein		bll0820	100	0	2e-115	162	0	100				bll0820	100	489	489	100	100	1	1	1	0.0774194	1	1	0.0774194	0	0	0			1	1	0	0	0	0	0	0	0	0	0	0
Bdiaspc4_03895	811300	812700	1401	466	MATE family efflux transporter		bll0821	100	0	0	466	0	100				bll0821	100	1401	1401	100	100	0
Bdiaspc4_03900	812710	812901	192	63	hypothetical protein		NA	NA	NA	NA	NA	NA	NA				NA	NA	NA	NA	NA	NA	0
Bdiaspc4_03905	812921	814216	1296	431	UDP-N-acetylglucosamine 1-carboxyvinyltransferase	murA	bll0822	100	0	0	431	0	100				bll0822	100	1296	1296	100	100	1	71	15	3.66923	13	38	1.91538	13	33	1.75385	-0.113031	0.999944	9	13	10	10	11	15	11	13	8	9	10	11
Bdiaspc4_03910	814510	816945	2436	811	DNA topoisomerase (ATP-hydrolyzing) subunit B	gyrB	bll0823	100	0	0	811	0	100				bll0823	100	2436	2436	100	100	1	133	30	3.03566	26	74	1.75606	23	59	1.2796	-0.22553	0.999944	20	28	19	23	17	23	13	15	17	20	19	24
Bdiaspc4_03915	817227	817910	684	227	hypothetical protein		bll0824	100	0	4e-167	227	0	100				bll0824	100	684	684	100	100	0
Bdiaspc4_03920	818051	820207	2157	718	hypothetical protein		bll0825	100	0	0	718	0	100				bll0825	100	2157	2157	100	100	0
Bdiaspc4_03925	820326	821096	771	256	hypothetical protein		bll0826	100	0	0	256	0	100				bll0826	100	771	771	100	100	0
Bdiaspc4_03930	821182	822318	1137	378	DNA replication/repair protein RecF	recF	bll0827	100	0	0	378	0	100				bll0827	100	1137	1137	100	100	1	1	1	0.0368098	1	1	0.0368098	0	0	0			1	1	0	0	0	0	0	0	0	0	0	0
Bdiaspc4_03935	822410	822775	366	121	endonuclease domain-containing protein		bll0828	100	0	3e-86	121	0	100				bll0828	100	366	366	100	100	0
Bdiaspc4_03940	822903	824021	1119	372	DNA polymerase III subunit beta		bll0829	100	0	0	372	0	100				bll0829	100	1119	1119	100	100	1	145	21	7.47962	19	69	3.48589	21	76	3.99373	0.224378	0.999944	14	22	13	17	18	30	13	19	18	32	16	25
Bdiaspc4_03945	824408	825820	1413	470	chromosomal replication initiator protein DnaA	dnaA	bll0830	100	0	0	470	0	100				bll0830	100	1413	1413	100	100	1	17	7	0.637441	4	9	0.345972	6	8	0.291469	-0.0856106	0.999944	2	2	4	5	2	2	3	3	2	2	3	3
Bdiaspc4_03950	826018	826389	372	123	hypothetical protein		bll0831	100	0	1e-88	123	0	100				bll0831	100	372	372	100	100	0
Bdiaspc4_03955	827102	827368	267	88	30S ribosomal protein S20		bsl0832	100	0	8e-55	88	0	100				bsl0832	100	267	267	100	100	1	21	3	4.72093	2	11	2.44186	3	10	2.27907	-0.0686276	0.999944	2	2	2	4	2	5	2	3	2	4	2	3
Bdiaspc4_03960	827730	828047	318	105	hypothetical protein		blr0833	100	0	5e-71	105	0	100				blr0833	100	318	318	100	100	1	1	1	0.180851	1	1	0.180851	0	0	0			0	0	1	1	0	0	0	0	0	0	0	0
Bdiaspc4_03965	828192	828848	657	218	peptide-methionine (S)-S-oxide reductase MsrA	msrA	blr0834	100	0	1e-162	218	0	100				blr0834	100	657	657	100	100	1	20	6	2.32524	5	8	0.893204	5	12	1.43204	0.702162	0.999944	5	5	1	1	2	2	3	4	3	4	3	4
Bdiaspc4_03970	828968	829903	936	311	polysaccharide export protein		blr0835	100	0	0	311	0	100				blr0835	100	936	936	100	100	1	7	2	0.496599	2	4	0.292517	1	3	0.204082			1	1	2	2	1	1	1	1	1	1	1	1
Bdiaspc4_03975	830047	830529	483	160	hypothetical protein		bll0836	100	0	5e-113	160	0	100				bll0836	100	483	483	100	100	0
Bdiaspc4_03980	830745	831416	672	223	dienelactone hydrolase family protein		bll0837	100	0	2e-165	223	0	100				bll0837	100	672	672	100	100	1	20	6	1.41364	5	12	0.863636	4	8	0.55	-0.451869	0.999944	5	7	2	2	3	3	2	2	2	2	4	4
Bdiaspc4_03985	831577	831918	342	113	hypothetical protein		bll0838	100	0	4e-80	113	0	100				bll0838	100	342	342	100	100	0
Bdiaspc4_03990	831944	832708	765	254	alpha/beta fold hydrolase		bll0839	100	0	0	254	0	100				bll0839	100	765	765	100	100	1	3	3	0.213333	2	2	0.164444	1	1	0.0488889			0	0	0	0	2	2	1	1	0	0	0	0
Bdiaspc4_03995	832830	833519	690	229	(2Fe-2S)-binding protein		blr0840	100	0	1e-172	229	0	100				blr0840	100	690	690	100	100	0
Bdiaspc4_04000	833516	835807	2292	763	xanthine dehydrogenase family protein molybdopterin-binding subunit		blr0841	100	0	0	763	0	100				blr0841	100	2292	2292	100	100	1	12	7	0.309623	7	11	0.290098	1	1	0.0195258	-3.25351	0.999944	5	5	2	2	3	4	0	0	0	0	1	1
Bdiaspc4_04010	836207	837301	1095	364	HD domain-containing protein		blr0842	100	0	0	364	0	100				blr0842	100	1095	1095	100	100	0
Bdiaspc4_04015	837417	838997	1581	526	ATP-dependent acyl-CoA ligase		bll0843	100	0	0	526	0	100				bll0843	100	1581	1581	100	100	1	26	9	1.20086	9	20	0.902808	5	6	0.298056	-1.65893	0.999944	6	7	6	8	4	5	3	3	2	2	1	1
Bdiaspc4_04020	839216	839626	411	136	VOC family protein		bll0844	100	0	2e-99	136	0	100				bll0844	100	411	411	100	100	1	5	2	0.37931	1	3	0.232759	2	2	0.146552			1	1	1	1	1	1	2	2	0	0	0	0
Bdiaspc4_04025	839753	840727	975	324	tripartite tricarboxylate transporter substrate binding protein		blr0845	100	0	0	324	0	100				blr0845	100	975	975	100	100	1	178	21	11.0317	19	110	7.14085	19	68	3.89085	-0.603846	0.999944	16	34	19	46	15	30	17	20	13	23	15	25
Bdiaspc4_04030	840878	841156	279	92	DUF3551 domain-containing protein		NA	NA	NA	NA	NA	NA	NA				NA	NA	NA	NA	NA	NA	1	4	1	0.827586	1	2	0.413793	1	2	0.413793			0	0	1	2	0	0	1	1	1	1	0	0
Bdiaspc4_04035	841282	841536	255	84	DUF3551 domain-containing protein		NA	NA	NA	NA	NA	NA	NA				NA	NA	NA	NA	NA	NA	0
Bdiaspc4_04040	841574	842113	540	179	transcriptional regulator		blr0846	100	0	1e-130	179	0	100				blr0846	100	540	540	100	100	0
Bdiaspc4_04045	842137	842457	321	106	SRPBCC domain-containing protein		blr0847	100	0	2e-75	106	0	100				blr0847	100	321	321	100	100	0
Bdiaspc4_04050	842479	843216	738	245	DUF899 domain-containing protein		blr0848	100	0	0	245	0	100				blr0848	100	738	738	100	100	0
Bdiaspc4_04055	843390	844640	1251	416	serine protease		bll0849	100	0	0	416	0	100				bll0849	100	1251	1251	100	100	1	2	1	0.115183	0	0	0	1	2	0.115183			0	0	0	0	0	0	0	0	1	1	1	1
Bdiaspc4_04060	844555	845445	891	296	hypothetical protein		blr0850	100	0	0	296	0	100				blr0850	100	891	891	100	100	0
Bdiaspc4_04065	845429	845806	378	125	MarR family transcriptional regulator		blr0851	100	0	1e-87	125	0	100				blr0851	100	378	378	100	100	0
Bdiaspc4_04070	845837	846577	741	246	di-trans,poly-cis-decaprenylcistransferase		blr0852	100	0	1e-178	246	0	100				blr0852	100	741	741	100	100	0
Bdiaspc4_04075	846709	848235	1527	508	magnesium-protoporphyrin IX monomethyl ester anaerobic oxidative cyclase	bchE	blr0853	100	0	0	508	0	100				blr0853	100	1527	1527	100	100	0
Bdiaspc4_04080	848376	848948	573	190	GNAT family N-acetyltransferase		blr0854	100	0	9e-140	190	0	100				blr0854	100	573	573	100	100	0
Bdiaspc4_04085	849036	849521	486	161	cyclic nucleotide-binding domain-containing protein		blr0855	100	0	5e-116	161	0	100				blr0855	100	486	486	100	100	1	5	3	0.496599	1	1	0.0816327	3	4	0.414966			1	1	0	0	0	0	2	2	0	0	2	2
Bdiaspc4_04090	849460	850287	828	275	metallophosphoesterase		bll0856	100	0	0	275	0	100				bll0856	100	828	828	100	100	0
Bdiaspc4_04095	850381	851181	801	266	DNA-3-methyladenine glycosylase I		blr0857	100	0	0	266	0	100				blr0857	100	801	801	100	100	1	2	1	0.208955	1	1	0.104478	1	1	0.104478			1	1	0	0	0	0	0	0	1	1	0	0
Bdiaspc4_04100	851100	851279	180	59	hypothetical protein		NA	NA	NA	NA	NA	NA	NA				NA	NA	NA	NA	NA	NA	0
Bdiaspc4_04105	851485	851778	294	97	hypothetical protein		NA	NA	NA	NA	NA	NA	NA				NA	NA	NA	NA	NA	NA	0
Bdiaspc4_04110	852009	852239	231	76	DUF3551 domain-containing protein		bsr0858	100	0	5e-52	76	0	100				bsr0858	100	231	231	100	100	0
Bdiaspc4_04115	852312	852584	273	90	hypothetical protein		bsr0859	100	0	5e-59	90	0	100				bsr0859	100	273	273	100	100	0
Bdiaspc4_04120	852629	853012	384	127	hypothetical protein		blr0860	100	0	1e-88	127	0	100				blr0860	100	384	384	100	100	0
Bdiaspc4_04125	853076	854176	1101	366	DNA polymerase IV		bll0861	100	0	0	366	0	100				bll0861	100	1101	1101	100	100	0
Bdiaspc4_04135	854390	854599	210	69	hypothetical protein		bsr0862	100	0	9e-45	69	0	100				bsr0862	100	210	210	100	100	1	2	1	0.272727	1	1	0.136364	1	1	0.136364			1	1	0	0	0	0	0	0	0	0	1	1
Bdiaspc4_04145	854906	855604	699	232	hypothetical protein		bll0863	100	0	7e-169	232	0	100				bll0863	100	699	699	100	100	1	1	1	0.0594059	1	1	0.0594059	0	0	0			1	1	0	0	0	0	0	0	0	0	0	0
Bdiaspc4_04150	855836	859057	3222	1073	ATP-dependent helicase		blr0864	100	0	0	1073	0	100				blr0864	100	3222	3222	100	100	1	17	9	0.322034	7	12	0.212429	3	5	0.109605	-1.21391	0.999944	1	1	7	8	3	3	2	2	2	2	1	1
Bdiaspc4_04155	859061	862966	3906	1301	hypothetical protein		blr0865	100	0	0	1301	0	100				blr0865	100	3906	3906	100	100	1	29	15	0.45431	14	23	0.368103	5	6	0.0862069	-1.82062	0.999944	9	10	7	7	5	6	3	3	0	0	3	3
Bdiaspc4_04160	862988	866563	3576	1191	hypothetical protein		blr0866	100	0	0	1191	0	100				blr0866	100	3576	3576	100	100	1	36	13	0.624413	11	22	0.39061	8	14	0.233803	-0.539611	0.999944	8	10	4	4	6	8	5	5	3	3	5	6
Bdiaspc4_04165	866563	868410	1848	615	DUF1998 domain-containing protein		blr0867	100	0	0	615	0	100				blr0867	100	1848	1848	100	100	1	44	8	1.64706	7	24	0.905123	7	20	0.741935	-0.176805	0.999944	5	7	5	9	5	8	5	6	5	7	5	7
Bdiaspc4_04170	869340	870152	813	270	hypothetical protein		blr0868	100	0	0	270	0	100				blr0868	100	813	813	100	100	0
Bdiaspc4_04175	870986	871366	381	126	hypothetical protein		bll0869	100	0	2e-91	126	0	100				bll0869	100	381	381	100	100	0
Bdiaspc4_04180	871411	872400	990	329	site-specific integrase		bll0870	100	0	0	329	0	100				bll0870	100	990	990	100	100	0
Bdiaspc4_04185	872780	875347	2568	855	AAA family ATPase		blr0871	100	0	0	855	0	100				blr0871	100	2568	2568	100	100	1	146	30	3.07812	28	82	1.71615	27	64	1.36198	-0.274708	0.999944	24	27	24	32	19	23	20	21	22	25	16	18
Bdiaspc4_04190	875537	876574	1038	345	hypothetical protein		blr0872	100	0	0	345	0	100				blr0872	100	1038	1038	100	100	1	50	8	2.83553	8	28	1.57237	7	22	1.26316	-0.250537	0.999944	8	12	6	9	6	7	6	7	6	8	5	7
Bdiaspc4_04195	877221	878111	891	296	chromosome partitioning protein ParB		bll0873	100	0	0	296	0	100				bll0873	100	891	891	100	100	0
Bdiaspc4_04200	878108	879022	915	304	chromosome partitioning protein ParB		bll0874	100	0	0	304	0	100				bll0874	100	915	915	100	100	0
Bdiaspc4_04205	879019	880587	1569	522	recombinase family protein		bll0875	100	0	0	522	0	100				bll0875	100	1569	1569	100	100	0
Bdiaspc4_04210	880656	881027	372	123	hypothetical protein		blr0876	100	0	3e-88	123	0	100				blr0876	100	372	372	100	100	0
Bdiaspc4_04215	881214	881888	675	224	response regulator		blr0877	100	0	6e-164	224	0	100				blr0877	100	675	675	100	100	1	6	1	0.513369	1	2	0.171123	1	4	0.342246			1	1	0	0	1	1	1	2	0	0	1	2
Bdiaspc4_04220	882052	882381	330	109	hypothetical protein		bll0878	100	0	6e-78	109	0	100				bll0878	100	330	330	100	100	0
Bdiaspc4_04225	882724	882954	231	76	hypothetical protein		bsl0879	100	0	6e-51	76	0	100				bsl0879	100	231	231	100	100	0
Bdiaspc4_04230	882992	883930	939	312	hypothetical protein		bll0880	100	0	0	312	0	100				bll0880	100	939	939	100	100	1	1	1	0.0486891	0	0	0	1	1	0.0486891			0	0	0	0	0	0	1	1	0	0	0	0
Bdiaspc4_04240	884087	885010	924	307	HNH endonuclease		bll0881	100	0	0	307	0	100				bll0881	100	924	924	100	100	0
Bdiaspc4_04250	885557	888688	3132	1043	EAL domain-containing protein		bll0882	100	0	0	1043	0	100				bll0882	100	3132	3132	100	100	0
Bdiaspc4_04255	888841	889962	1122	373	branched-chain amino acid ABC transporter permease		bll0883	100	0	0	373	0	100				bll0883	100	1122	1122	100	100	1	1	1	0.0467033	1	1	0.0467033	0	0	0			0	0	1	1	0	0	0	0	0	0	0	0
Bdiaspc4_04260	889923	890933	1011	336	branched-chain amino acid ABC transporter permease		bll0884	100	0	0	336	0	100				bll0884	100	1011	1011	100	100	0
Bdiaspc4_04265	890930	891652	723	240	ABC transporter ATP-binding protein		bll0885	100	0	3e-175	240	0	100				bll0885	100	723	723	100	100	1	8	4	0.694064	2	3	0.269406	4	5	0.424658			1	1	2	2	0	0	1	1	3	3	1	1
Bdiaspc4_04270	891649	892413	765	254	ABC transporter ATP-binding protein		bll0886	100	0	0	254	0	100				bll0886	100	765	765	100	100	1	12	4	1.11312	2	4	0.343891	3	8	0.769231	1.08698	0.999944	1	1	2	2	1	1	2	2	3	3	3	3
Bdiaspc4_04275	892592	893836	1245	414	ABC transporter substrate-binding protein		bll0887	100	0	0	414	0	100				bll0887	100	1245	1245	100	100	1	113	18	5.76064	17	60	3.12234	17	53	2.6383	-0.0722229	0.999944	16	22	13	20	11	18	14	16	11	13	15	24
Bdiaspc4_04280	893888	895936	2049	682	acyl CoA:acetate/3-ketoacid CoA transferase		bll0888	100	0	0	682	0	100				bll0888	100	2049	2049	100	100	1	1	1	0.0163399	0	0	0	1	1	0.0163399			0	0	0	0	0	0	0	0	1	1	0	0
Bdiaspc4_04285	896050	897399	1350	449	MFS transporter		bll0889	100	0	0	449	0	100				bll0889	100	1350	1350	100	100	0
Bdiaspc4_04290	897556	898998	1443	480	sigma-54-dependent Fis family transcriptional regulator		bll0890	100	0	0	480	0	100				bll0890	100	1443	1443	100	100	0
Bdiaspc4_04295	899260	901002	1743	580	EAL domain-containing protein		bll0891	100	0	0	580	0	100				bll0891	100	1743	1743	100	100	1	1	1	0.0757576	1	1	0.0757576	0	0	0			1	1	0	0	0	0	0	0	0	0	0	0
Bdiaspc4_04300	901192	902163	972	323	sensor histidine kinase		bll0892	100	0	0	323	0	100				bll0892	100	972	972	100	100	1	6	4	0.230508	1	1	0.0474576	4	5	0.183051			1	1	0	0	0	0	1	1	3	3	1	1
Bdiaspc4_04305	902343	903182	840	279	glucose 1-dehydrogenase		blr0893	100	0	0	279	0	100				blr0893	100	840	840	100	100	1	29	10	1.61832	10	18	1.03435	6	11	0.583969	-0.609429	0.999944	7	9	5	5	4	4	4	4	4	4	3	3
Bdiaspc4_04310	903289	904749	1461	486	cytochrome P450		bll0894	100	0	0	486	0	100				bll0894	100	1461	1461	100	100	1	9	3	0.329466	3	7	0.24826	2	2	0.0812065			2	2	2	2	3	3	0	0	2	2	0	0
Bdiaspc4_04315	904808	906043	1236	411	LLM class flavin-dependent oxidoreductase		bll0895	100	0	0	411	0	100				bll0895	100	1236	1236	100	100	1	23	8	1.36986	8	16	0.975342	4	7	0.394521	-1.07093	0.999944	6	8	1	1	6	7	3	4	0	0	3	3
Bdiaspc4_04325	907418	908830	1413	470	MFS transporter		blr0898	100	0	0	470	0	100				blr0898	100	1413	1413	100	100	0
Bdiaspc4_04330	908927	910138	1212	403	esterase		blr0899	100	0	0	403	0	100				blr0899	100	1212	1212	100	100	1	1	1	0.0262467	0	0	0	1	1	0.0262467			0	0	0	0	0	0	1	1	0	0	0	0
Bdiaspc4_04335	910232	910924	693	230	MBL fold metallo-hydrolase		bll0900	100	0	2e-169	230	0	100				bll0900	100	693	693	100	100	1	31	7	2.58636	6	12	1.06818	7	19	1.51818	0.737939	0.999944	4	4	5	7	1	1	5	6	7	9	4	4
Bdiaspc4_04340	911096	912559	1464	487	DUF3459 domain-containing protein		blr0901	100	0	0	487	0	100				blr0901	100	1464	1464	100	100	0
Bdiaspc4_04345	912746	914443	1698	565	trehalose synthase		bll0902	100	0	0	565	0	100				bll0902	100	1698	1698	100	100	0
Bdiaspc4_04350	914704	915195	492	163	DNA repair protein MmcB-related protein		blr0903	100	0	3e-119	163	0	100				blr0903	100	492	492	100	100	0
Bdiaspc4_04355	915310	915894	585	194	DNA-binding response regulator		bll0904	100	0	9e-142	194	0	100				bll0904	100	585	585	100	100	1	95	14	9.9883	10	42	4.45029	14	53	5.53801	0.424915	0.999944	10	16	7	13	8	13	14	22	8	16	9	15
Bdiaspc4_04360	915968	917290	1323	440	sensor histidine kinase		bll0905	100	0	0	440	0	100				bll0905	100	1323	1323	100	100	1	2	2	0.0726817	2	2	0.0726817	0	0	0			2	2	0	0	0	0	0	0	0	0	0	0
Bdiaspc4_04365	917232	918200	969	322	ABC transporter ATP-binding protein		blr0906	100	0	0	322	0	100				blr0906	100	969	969	100	100	0
Bdiaspc4_04370	918439	919257	819	272	ABC transporter permease		blr0907	100	0	0	272	0	100				blr0907	100	819	819	100	100	0
Bdiaspc4_04375	919380	920708	1329	442	polyhydroxyalkanoate depolymerase	phaZ	blr0908	100	0	0	442	0	100				blr0908	100	1329	1329	100	100	1	59	14	2.74118	14	34	1.57412	10	25	1.16706	-0.345706	0.999944	10	16	5	8	7	10	6	9	6	9	4	7
Bdiaspc4_04380	921030	921869	840	279	M48 family peptidase		blr0909	100	0	0	279	0	100				blr0909	100	840	840	100	100	0
Bdiaspc4_04385	922164	924377	2214	737	penicillin-binding protein 1A		bll0910	100	0	0	737	0	100				bll0910	100	2214	2214	100	100	0
Bdiaspc4_04390	924558	924983	426	141	DUF1330 domain-containing protein		blr0911	100	0	4e-102	141	0	100				blr0911	100	426	426	100	100	1	7	3	0.653226	2	3	0.298387	3	4	0.354839			2	2	0	0	1	1	2	2	1	1	1	1
Bdiaspc4_04395	925146	926438	1293	430	branched-chain amino acid ABC transporter substrate-binding protein		bll0912	100	0	0	430	0	100				bll0912	100	1293	1293	100	100	1	71	17	4.06769	17	52	3.06462	13	19	1.00308	-1.36378	0.804829	13	15	13	18	13	19	9	9	2	3	6	7
Bdiaspc4_04400	926550	927776	1227	408	branched-chain amino acid ABC transporter substrate-binding protein		bll0913	100	0	0	408	0	100				bll0913	100	1227	1227	100	100	1	37	12	2.20261	12	28	1.70915	6	9	0.493464	-1.5153	0.999944	10	10	8	9	7	9	2	2	1	1	5	6
Bdiaspc4_04405	927967	928305	339	112	DUF1304 domain-containing protein		bll0914	100	0	9e-75	112	0	100				bll0914	100	339	339	100	100	0
Bdiaspc4_04410	928422	928952	531	176	methylated-DNA--[protein]-cysteine S-methyltransferase		blr0915	100	0	2e-126	176	0	100				blr0915	100	531	531	100	100	1	2	1	0.242038	1	2	0.242038	0	0	0			0	0	1	1	1	1	0	0	0	0	0	0
Bdiaspc4_04415	929099	932092	2994	997	[protein-PII] uridylyltransferase		bll0916	100	0	0	997	0	100				bll0916	100	2994	2994	100	100	1	14	4	0.277904	4	7	0.137813	3	7	0.140091	0.0937628	0.999944	3	3	1	1	2	3	2	3	2	2	2	2
Bdiaspc4_04420	932053	933177	1125	374	aliphatic sulfonate ABC transporter substrate-binding protein		blr0917	100	0	0	374	0	100				blr0917	100	1125	1125	100	100	0
Bdiaspc4_04425	933277	934284	1008	335	ABC transporter permease		blr0918	100	0	0	335	0	100				blr0918	100	1008	1008	100	100	0
Bdiaspc4_04430	934289	935074	786	261	ABC transporter ATP-binding protein		blr0919	100	0	0	261	0	100				blr0919	100	786	786	100	100	0
Bdiaspc4_04435	935034	935639	606	201	OsmC family peroxiredoxin		blr0920	100	0	9e-148	201	0	100				blr0920	100	606	606	100	100	1	50	10	3.9435	9	22	1.85311	8	28	2.0904	0.462507	0.999944	9	11	5	5	5	6	8	11	5	6	6	11
Bdiaspc4_04440	935860	936669	810	269	hypothetical protein		blr0921	100	0	0	269	0	100				blr0921	100	810	810	100	100	0
Bdiaspc4_04445	936804	937058	255	84	hypothetical protein		bsr0922	100	0	6e-57	84	0	100				bsr0922	100	255	255	100	100	0
Bdiaspc4_04450	937031	938734	1704	567	methyl-accepting chemotaxis protein		blr0923	100	0	0	567	0	100				blr0923	100	1704	1704	100	100	0
Bdiaspc4_04455	938851	941589	2739	912	DNA mismatch repair protein MutS	mutS	bll0924	100	0	0	912	0	100				bll0924	100	2739	2739	100	100	1	90	22	1.78695	19	50	0.997537	20	40	0.789409	-0.244087	0.999944	14	17	17	20	11	13	13	14	14	17	9	9
Bdiaspc4_04460	941805	943013	1209	402	3-oxoadipyl-CoA thiolase	pcaF	blr0925	100	0	0	402	0	100				blr0925	100	1209	1209	100	100	1	236	25	12.2011	24	117	6.11685	25	119	6.08424	0.106203	0.999944	18	36	23	40	22	41	23	40	20	44	18	35
Bdiaspc4_04465	943109	944026	918	305	catechol 1,2-dioxygenase		blr0926	100	0	0	305	0	100				blr0926	100	918	918	100	100	1	10	5	0.742537	4	5	0.309701	3	5	0.432836	0.11175	0.999944	2	3	2	2	0	0	3	4	0	0	1	1
Bdiaspc4_04470	944111	944857	747	248	protocatechuate 3,4-dioxygenase subunit beta	pcaH	blr0927	100	0	0	248	0	100				blr0927	100	747	747	100	100	1	19	5	1.43777	4	12	0.905579	3	7	0.532189	-0.698494	0.999944	2	3	3	6	2	3	3	4	1	1	1	2
Bdiaspc4_04475	944859	945461	603	200	protocatechuate 3,4-dioxygenase subunit alpha	pcaG	blr0928	100	0	9e-147	200	0	100				blr0928	100	603	603	100	100	1	23	5	2.99422	5	14	1.79769	3	9	1.19653	-0.560563	0.999944	4	6	4	5	3	3	3	4	2	4	1	1
Bdiaspc4_04480	945725	947416	1692	563	HAMP domain-containing protein		blr0929	100	0	0	563	0	100				blr0929	100	1692	1692	100	100	1	4	2	0.11332	2	4	0.11332	0	0	0			1	1	2	2	1	1	0	0	0	0	0	0
Bdiaspc4_04485	947465	948556	1092	363	aminoglycoside phosphotransferase		blr0930	100	0	0	363	0	100				blr0930	100	1092	1092	100	100	0
Bdiaspc4_04490	948734	950290	1557	518	EmrB/QacA family drug resistance transporter		bll0931	100	0	0	518	0	100				bll0931	100	1557	1557	100	100	0
Bdiaspc4_04495	950295	951458	1164	387	HlyD family secretion protein		bll0932	100	0	0	387	0	100				bll0932	100	1164	1164	100	100	1	23	8	1.30994	2	3	0.157895	8	20	1.15205	2.83101	0.667995	2	2	0	0	1	1	7	9	7	7	3	4
Bdiaspc4_04500	951451	951933	483	160	MarR family transcriptional regulator		bll0933	100	0	9e-115	160	0	100				bll0933	100	483	483	100	100	1	7	2	1.09091	1	1	0.163636	2	6	0.927273			0	0	0	0	1	1	2	3	1	2	1	1
Bdiaspc4_04505	952090	952584	495	164	transcriptional repressor		blr0934	100	0	4e-119	164	0	100				blr0934	100	495	495	100	100	1	1	1	0.0844156	1	1	0.0844156	0	0	0			1	1	0	0	0	0	0	0	0	0	0	0
Bdiaspc4_04510	952619	953572	954	317	DMT family transporter		blr0935	100	0	0	317	0	100				blr0935	100	954	954	100	100	0
Bdiaspc4_04515	953585	954868	1284	427	flavodoxin-dependent (E)-4-hydroxy-3-methylbut-2-enyl-diphosphate synthase		blr0936	100	0	0	427	0	100				blr0936	100	1284	1284	100	100	1	169	25	7.44836	23	76	3.35013	25	93	4.09824	0.383129	0.999944	19	28	19	24	19	24	22	33	22	30	20	30
Bdiaspc4_04520	954974	955903	930	309	taurine dioxygenase		blr0937	100	0	0	309	0	100				blr0937	100	930	930	100	100	1	1	1	0.0577617	1	1	0.0577617	0	0	0			1	1	0	0	0	0	0	0	0	0	0	0
Bdiaspc4_04525	956089	957426	1338	445	ring-hydroxylating oxygenase subunit alpha		blr0938	100	0	0	445	0	100				blr0938	100	1338	1338	100	100	0
Bdiaspc4_04530	957529	958233	705	234	N-acetylmuramoyl-L-alanine amidase		blr0939	100	0	3e-175	234	0	100				blr0939	100	705	705	100	100	0
Bdiaspc4_04535	958265	959875	1611	536	Na+/H+ antiporter		bll0940	100	0	0	536	0	100				bll0940	100	1611	1611	100	100	0
Bdiaspc4_04540	959921	960802	882	293	class A beta-lactamase	bla	bll0941	100	0	0	293	0	86				bll0941	100	882	1029	100	85.71	1	44	8	2.67399	7	24	1.47253	8	20	1.20147	-0.165014	0.999944	6	7	7	7	7	10	6	7	4	4	7	9
Bdiaspc4_04545	960991	961365	375	124	nuclear transport factor 2 family protein		bll0942	100	0	2e-88	124	0	100				bll0942	100	375	375	100	100	1	53	9	7.31683	9	27	3.83168	9	26	3.48515	0.0432293	0.999944	8	12	7	7	7	8	9	9	7	9	6	8
Bdiaspc4_04550	961418	961888	471	156	GFA family protein		blr0943	100	0	2e-116	156	0	100				blr0943	100	471	471	100	100	1	1	1	0.0642857	0	0	0	1	1	0.0642857			0	0	0	0	0	0	0	0	1	1	0	0
Bdiaspc4_04555	962036	963853	1818	605	caspase family protein		blr0944	100	0	0	605	0	100				blr0944	100	1818	1818	100	100	1	4	3	0.154599	3	4	0.154599	0	0	0			2	2	0	0	2	2	0	0	0	0	0	0
Bdiaspc4_04560	963902	964588	687	228	DUF1345 domain-containing protein		bll0945	100	0	1e-166	228	0	100				bll0945	100	687	687	100	100	0
Bdiaspc4_04565	964596	965519	924	307	polyprenyl synthetase family protein		bll0946	100	0	0	307	0	100				bll0946	100	924	924	100	100	1	128	20	9.04659	18	68	4.76703	17	60	4.27957	-0.0799954	0.999944	18	31	14	19	12	18	14	21	13	20	13	19
Bdiaspc4_04570	965681	966355	675	224	monofunctional biosynthetic peptidoglycan transglycosylase		blr0947	99.53	1	9e-155	211	0	100				blr0947	100	675	636	94.22	100	0
Bdiaspc4_04575	966524	966706	183	60	50S ribosomal protein L32		bsr0948	100	0	6e-38	60	0	100				bsr0948	100	183	183	100	100	1	32	2	9.89474	1	9	3.31579	2	23	6.57895	1.47429	0.999944	1	2	1	4	1	3	2	5	1	3	2	15
Bdiaspc4_04580	966784	967509	726	241	hypothetical protein		blr0949	100	0	3e-173	241	0	100				blr0949	100	726	726	100	100	1	32	5	3.04367	5	17	1.60262	4	15	1.44105	-0.0889694	0.999944	3	5	4	6	4	6	3	4	3	5	4	6
Bdiaspc4_04585	967712	967981	270	89	hypothetical protein		bsl0950	100	0	2e-59	89	0	100				bsl0950	100	270	270	100	100	0
Bdiaspc4_04590	968152	969888	1737	578	bifunctional diguanylate cyclase/phosphodiesterase		blr0951	100	0	0	578	0	100				blr0951	100	1737	1737	100	100	1	35	11	0.868173	10	19	0.497175	8	16	0.370998	-0.149944	0.999944	6	6	6	7	6	6	4	4	5	5	6	7
Bdiaspc4_04595	969931	971439	1509	502	tripartite tricarboxylate transporter permease		bll0952	100	0	0	502	0	100				bll0952	100	1509	1509	100	100	0
Bdiaspc4_04600	971444	971938	495	164	tripartite tricarboxylate transporter TctB family protein		bll0953	100	0	2e-111	164	0	100				bll0953	100	495	495	100	100	0
Bdiaspc4_04605	972117	973094	978	325	tripartite tricarboxylate transporter substrate binding protein		bll0954	100	0	0	325	0	100				bll0954	100	978	978	100	100	1	12	6	0.956667	6	12	0.956667	0	0	0	-4.34405	0.573138	4	5	3	4	2	3	0	0	0	0	0	0
Bdiaspc4_04610	973297	976164	2868	955	EAL domain-containing protein		bll0955	100	0	0	955	0	100				bll0955	100	2868	2868	100	100	0
Bdiaspc4_04615	976517	977392	876	291	acyl-CoA acyltransferase		bll0956	100	0	0	291	0	100				bll0956	100	876	876	100	100	1	3	3	0.186235	3	3	0.186235	0	0	0			1	1	0	0	2	2	0	0	0	0	0	0
Bdiaspc4_04620	977488	978468	981	326	Amino acid--[acyl-carrier-protein] ligase 1		bll0957	100	0	0	326	0	100				bll0957	100	981	981	100	100	1	6	2	0.302158	2	5	0.273381	1	1	0.028777			1	1	1	1	2	3	0	0	1	1	0	0
Bdiaspc4_04625	978533	979750	1218	405	acyl-CoA dehydrogenase		bll0958	100	0	0	405	0	100				bll0958	100	1218	1218	100	100	1	22	6	1.08777	6	16	0.805851	5	6	0.281915	-1.30879	0.999944	6	6	3	4	5	6	1	1	2	2	3	3
Bdiaspc4_04630	980104	980376	273	90	aminoacyl carrier protein		bsr0959	100	0	1e-60	90	0	100				bsr0959	100	273	273	100	100	1	5	1	1.03659	1	2	0.414634	1	3	0.621951			0	0	1	1	1	1	0	0	1	1	1	2
Bdiaspc4_04640	980652	981527	876	291	S-methyl-5'-thioadenosine phosphorylase		blr0960	100	0	0	291	0	100				blr0960	100	876	876	100	100	1	35	10	2.32157	8	16	1.07059	8	19	1.25098	0.346921	0.999944	8	8	3	4	3	4	7	8	6	6	4	5
Bdiaspc4_04645	981546	982652	1107	368	S-methyl-5-thioribose-1-phosphate isomerase	mtnA	blr0961	100	0	0	368	0	100				blr0961	100	1107	1107	100	100	1	41	9	1.76627	9	19	0.822485	7	22	0.943787	0.296758	0.999944	5	6	6	8	5	5	6	6	6	9	5	7
Bdiaspc4_04650	982760	983380	621	206	HAD family hydrolase		bll0962	100	0	5e-151	206	0	100				bll0962	100	621	621	100	100	1	24	7	2.13043	7	14	1.21739	4	10	0.913043	-0.415779	0.999944	3	4	4	4	5	6	3	4	3	4	2	2
Bdiaspc4_04655	983395	984261	867	288	S1 family peptidase		blr0963	100	0	0	288	0	100				blr0963	100	867	867	100	100	1	1	1	0.0634328	1	1	0.0634328	0	0	0			0	0	1	1	0	0	0	0	0	0	0	0
Bdiaspc4_04660	984315	985889	1575	524	NAD(P)/FAD-dependent oxidoreductase		blr0964	100	0	0	524	0	100				blr0964	100	1575	1575	100	100	1	28	10	1.14557	9	20	0.837553	6	8	0.308017	-1.19867	0.999944	7	10	4	6	3	4	2	2	2	2	4	4
Bdiaspc4_04665	986387	987307	921	306	DNA-binding response regulator		bll0965	100	0	0	306	0	100				bll0965	100	921	921	100	100	0
Bdiaspc4_04670	987297	990668	3372	1123	response regulator		bll0966	100	0	0	1123	0	100				bll0966	100	3372	3372	100	100	0
Bdiaspc4_04675	990836	992095	1260	419	urea ABC transporter substrate-binding protein	urtA	blr0967	100	0	0	419	0	93				blr0967	100	1260	1356	100	92.92	0
Bdiaspc4_04680	992242	993168	927	308	urea ABC transporter permease subunit UrtB	urtB	blr0968	100	0	0	308	0	100				blr0968	100	927	927	100	100	0
Bdiaspc4_04685	993187	994329	1143	380	urea ABC transporter permease subunit UrtC	urtC	blr0969	100	0	0	380	0	100				blr0969	100	1143	1143	100	100	0
Bdiaspc4_04695	994448	995203	756	251	urea ABC transporter ATP-binding protein UrtD	urtD	blr0970	100	0	0	251	0	100				blr0970	100	756	756	100	100	0
Bdiaspc4_04700	995216	995905	690	229	urea ABC transporter ATP-binding subunit UrtE	urtE	blr0971	100	0	6e-165	229	0	100				blr0971	100	690	690	100	100	0
Bdiaspc4_04705	995934	997163	1230	409	acetamidase/formamidase family protein		blr0972	100	0	0	409	0	100				blr0972	100	1230	1230	100	100	0
Bdiaspc4_04710	997256	997633	378	125	zinc ribbon domain-containing protein		NA	NA	NA	NA	NA	NA	NA				NA	NA	NA	NA	NA	NA	0
Bdiaspc4_04715	997697	998737	1041	346	aliphatic amidase		blr0973	100	0	0	346	0	100				blr0973	100	1041	1041	100	100	1	2	2	0.0599369	0	0	0	2	2	0.0599369			0	0	0	0	0	0	2	2	0	0	0	0
Bdiaspc4_04720	998921	999742	822	273	MCE family protein		bll0974	100	0	0	273	0	100				bll0974	100	822	822	100	100	0
Bdiaspc4_04725	999917	1002136	2220	739	CoA-binding protein		bll0975	100	0	0	739	0	100				bll0975	100	2220	2220	100	100	1	13	8	0.346667	6	10	0.282963	3	3	0.0637037	-1.64164	0.999944	5	6	1	1	3	3	3	3	0	0	0	0
Bdiaspc4_04730	1002251	1002820	570	189	class GN sortase		bll0976	100	0	3e-135	189	0	100				bll0976	100	570	570	100	100	0
Bdiaspc4_04735	1002999	1005263	2265	754	marine proteobacterial sortase target protein		bll0977	100	0	0	754	0	100				bll0977	100	2265	2265	100	100	0
Bdiaspc4_04740	1005442	1006209	768	255	XRE family transcriptional regulator		blr0978	100	0	0	255	0	100				blr0978	100	768	768	100	100	1	4	1	0.340426	1	2	0.170213	1	2	0.170213			0	0	1	1	1	1	1	1	0	0	1	1
Bdiaspc4_04745	1006300	1007700	1401	466	branched-chain amino acid ABC transporter substrate-binding protein		bll0979	100	0	0	466	0	100				bll0979	100	1401	1401	100	100	1	3	1	0.066482	1	1	0.0221607	1	2	0.0443213			0	0	0	0	1	1	0	0	1	1	1	1
Bdiaspc4_04750	1007600	1009204	1605	534	long-chain-fatty-acid--CoA ligase		bll0980	100	0	0	534	0	100				bll0980	100	1605	1605	100	100	0
Bdiaspc4_04755	1009322	1010551	1230	409	acyl-CoA dehydrogenase		blr0981	100	0	0	409	0	100				blr0981	100	1230	1230	100	100	0
Bdiaspc4_04760	1010670	1011836	1167	388	acyl-CoA dehydrogenase		blr0982	100	0	0	345	0	100				blr0982	100	1167	1038	88.95	100	1	4	3	0.141141	3	3	0.108108	1	1	0.033033			1	1	0	0	2	2	1	1	0	0	0	0
Bdiaspc4_04765	1011833	1012489	657	218	glutathione S-transferase family protein		blr0983	100	0	1e-162	218	0	100				blr0983	100	657	657	100	100	1	23	7	1.61307	5	10	0.688442	7	13	0.924623	0.464778	0.999944	3	4	4	4	2	2	5	6	3	4	3	3
Bdiaspc4_04770	1012676	1013476	801	266	AraC family transcriptional regulator		blr0984	100	0	0	266	0	100				blr0984	100	801	801	100	100	0
Bdiaspc4_04775	1013696	1014562	867	288	3-keto-5-aminohexanoate cleavage protein		blr0985	100	0	0	288	0	100				blr0985	100	867	867	100	100	1	3	1	0.3	0	0	0	1	3	0.3			0	0	0	0	0	0	1	1	1	1	1	1
Bdiaspc4_04780	1014683	1016299	1617	538	acyl-CoA carboxylase subunit beta		blr0986	100	0	0	538	0	100				blr0986	100	1617	1617	100	100	1	2	2	0.0954357	1	1	0.0414938	1	1	0.0539419			0	0	0	0	1	1	1	1	0	0	0	0
Bdiaspc4_04785	1016296	1018272	1977	658	acetyl-CoA carboxylase biotin carboxylase subunit		blr0987	100	0	0	658	0	100				blr0987	100	1977	1977	100	100	0
Bdiaspc4_04790	1018535	1019347	813	270	hypothetical protein		blr0988	100	0	0	270	0	100				blr0988	100	813	813	100	100	0
Bdiaspc4_04795	1019319	1020305	987	328	dipeptide ABC transporter ATP-binding protein		bll0989	100	0	0	328	0	100				bll0989	100	987	987	100	100	0
Bdiaspc4_04800	1020302	1021306	1005	334	ABC transporter ATP-binding protein		bll0990	100	0	0	334	0	100				bll0990	100	1005	1005	100	100	0
Bdiaspc4_04805	1021306	1022304	999	332	ABC transporter permease		bll0991	100	0	0	332	0	100				bll0991	100	999	999	100	100	0
Bdiaspc4_04810	1022397	1023344	948	315	ABC transporter permease		bll0992	100	0	0	315	0	100				bll0992	100	948	948	100	100	0
Bdiaspc4_04815	1023375	1024973	1599	532	ABC transporter substrate-binding protein		bll0993	100	0	0	532	0	100				bll0993	100	1599	1599	100	100	1	5	2	0.266112	2	5	0.266112	0	0	0			1	1	2	3	1	1	0	0	0	0	0	0
Bdiaspc4_04820	1025292	1026842	1551	516	acyl-CoA synthetase		bll0994	100	0	0	516	0	100				bll0994	100	1551	1551	100	100	1	1	1	0.0631808	0	0	0	1	1	0.0631808			0	0	0	0	0	0	0	0	1	1	0	0
Bdiaspc4_04825	1026861	1028084	1224	407	maleylacetate reductase		bll0995	100	0	0	407	0	100				bll0995	100	1224	1224	100	100	0
Bdiaspc4_04830	1028404	1029636	1233	410	efflux RND transporter periplasmic adaptor subunit		blr0996	100	0	0	410	0	100				blr0996	100	1233	1233	100	100	1	10	4	0.501377	4	10	0.501377	0	0	0	-4.07139	0.804829	4	5	2	2	3	3	0	0	0	0	0	0
Bdiaspc4_04835	1029633	1032797	3165	1054	multidrug efflux RND transporter permease subunit		blr0997	100	0	0	1054	0	100				blr0997	100	3165	3165	100	100	1	4	1	0.077001	1	4	0.077001	0	0	0			1	2	1	1	1	1	0	0	0	0	0	0
Bdiaspc4_04840	1033072	1034265	1194	397	ABC transporter substrate-binding protein		blr0998	100	0	0	397	0	100				blr0998	100	1194	1194	100	100	1	45	13	2.07735	12	30	1.3453	8	15	0.732044	-0.905136	0.999944	7	8	10	13	7	9	4	4	4	4	7	7
Bdiaspc4_04845	1034372	1034758	387	128	MAPEG family protein		bll0998	100	0	5e-87	128	0	100				bll0998	100	387	387	100	100	1	10	1	1.05263	1	5	0.526316	1	5	0.526316	0.0809384	0.999944	1	2	1	1	1	2	1	2	1	2	1	1
Bdiaspc4_04850	1034786	1035868	1083	360	iron ABC transporter permease		bll1000	100	0	0	360	0	100				bll1000	100	1083	1083	100	100	0
Bdiaspc4_04855	1035858	1038320	2463	820	FtsX-like permease family protein		bll1001	100	0	0	820	0	100				bll1001	100	2463	2463	100	100	1	1	1	0.0143979	1	1	0.0143979	0	0	0			0	0	0	0	1	1	0	0	0	0	0	0
Bdiaspc4_04860	1038317	1038970	654	217	ABC transporter ATP-binding protein		bll1002	100	0	2e-153	217	0	100				bll1002	100	654	654	100	100	1	3	2	0.248677	2	2	0.206349	1	1	0.042328			2	2	0	0	0	0	1	1	0	0	0	0
Bdiaspc4_04865	1039116	1040450	1335	444	MFS transporter		blr1003	100	0	0	444	0	100				blr1003	100	1335	1335	100	100	1	1	1	0.0229885	1	1	0.0229885	0	0	0			1	1	0	0	0	0	0	0	0	0	0	0
Bdiaspc4_04870	1040657	1042375	1719	572	D-aminoacylase		bll1004	100	0	0	572	0	100				bll1004	100	1719	1719	100	100	1	2	1	0.0719697	1	1	0.0359848	1	1	0.0359848			0	0	0	0	1	1	0	0	1	1	0	0
Bdiaspc4_04875	1042567	1043775	1209	402	MFS transporter		bll1005	100	0	0	402	0	100				bll1005	100	1209	1209	100	100	0
Bdiaspc4_04880	1044092	1044301	210	69	hypothetical protein		bsl1006	100	0	1e-43	69	0	100				bsl1006	100	210	210	100	100	1	4	1	1.16364	1	1	0.290909	1	3	0.872727			0	0	1	1	0	0	1	1	1	1	1	1
Bdiaspc4_04885	1044364	1045401	1038	345	MBL fold metallo-hydrolase		bll1007	100	0	0	345	0	100				bll1007	100	1038	1038	100	100	0
Bdiaspc4_04890	1045694	1046152	459	152	hypothetical protein		bll1008	100	0	1e-108	152	0	100				bll1008	100	459	459	100	100	1	1	1	0.0915493	1	1	0.0915493	0	0	0			0	0	1	1	0	0	0	0	0	0	0	0
Bdiaspc4_04895	1046149	1047921	1773	590	thiosulfohydrolase SoxB	soxB	bll1009	100	0	0	590	0	100				bll1009	100	1773	1773	100	100	1	14	5	0.495127	5	8	0.298246	2	6	0.196881	-0.304801	0.999944	3	4	3	3	1	1	2	3	1	1	1	2
Bdiaspc4_04900	1047945	1048250	306	101	hypothetical protein		bll1010	100	0	7e-64	101	0	100				bll1010	100	306	306	100	100	0
Bdiaspc4_04905	1048247	1049113	867	288	sulfur oxidation c-type cytochrome SoxA	soxA	bll1011	100	0	0	288	0	100				bll1011	100	867	867	100	100	1	13	4	0.753788	4	9	0.515152	2	4	0.238636	-1.08713	0.999944	2	3	2	3	2	3	2	2	1	1	1	1
Bdiaspc4_04910	1049110	1049421	312	103	thiosulfate oxidation carrier complex protein SoxZ	soxZ	bll1012	100	0	6e-72	103	0	100				bll1012	100	312	312	100	100	1	10	2	1.8913	2	5	0.945652	2	5	0.945652	0.0854703	0.999944	2	2	2	2	1	1	2	3	1	1	1	1
Bdiaspc4_04915	1049432	1049923	492	163	thiosulfate oxidation carrier protein SoxY	soxY	bll1013	100	0	1e-113	163	0	100				bll1013	100	492	492	100	100	1	21	4	2.64667	4	15	1.82	3	6	0.826667	-1.19234	0.999944	4	4	4	6	3	5	0	0	1	1	3	5
Bdiaspc4_04920	1049949	1050533	585	194	sulfur oxidation c-type cytochrome SoxX	soxX	bll1014	100	0	4e-142	194	0	100				bll1014	100	585	585	100	100	0
Bdiaspc4_04925	1050564	1051235	672	223	DUF938 domain-containing protein		blr1015	99.39	1	2e-119	165	0	100				blr1015	100	672	498	74.11	100	0
Bdiaspc4_04930	1051487	1053631	2145	714	S9 family peptidase		bll1016	100	0	0	714	0	100				bll1016	100	2145	2145	100	100	1	40	11	1.26698	8	17	0.520062	10	23	0.746914	0.530459	0.999944	7	8	2	3	5	6	8	9	7	8	5	6
Bdiaspc4_04935	1053748	1055001	1254	417	MFS transporter		blr1017	100	0	0	417	0	100				blr1017	100	1254	1254	100	100	1	2	1	0.0744417	1	2	0.0744417	0	0	0			1	2	0	0	0	0	0	0	0	0	0	0
Bdiaspc4_04940	1055150	1056466	1317	438	MFS transporter		blr1018	100	0	0	438	0	100				blr1018	100	1317	1317	100	100	1	1	1	0.014742	0	0	0	1	1	0.014742			0	0	0	0	0	0	1	1	0	0	0	0
Bdiaspc4_04945	1056541	1057035	495	164	glyoxalase		bll1019	100	0	1e-119	164	0	100				bll1019	100	495	495	100	100	1	2	1	0.389937	1	1	0.194969	1	1	0.194969			1	1	0	0	0	0	0	0	1	1	0	0
Bdiaspc4_04950	1057126	1057671	546	181	carboxymuconolactone decarboxylase family protein		bll1020	100	0	7e-134	181	0	95				bll1020	100	546	573	100	95.29	1	3	2	0.22619	1	1	0.0595238	2	2	0.166667			1	1	0	0	0	0	2	2	0	0	0	0
Bdiaspc4_04955	1057809	1059023	1215	404	acyl-CoA dehydrogenase		blr1021	100	0	0	404	0	100				blr1021	100	1215	1215	100	100	1	108	19	4.37634	18	49	1.97849	19	59	2.39785	0.353681	0.999944	16	18	14	15	12	16	16	22	16	21	14	16
Bdiaspc4_04960	1059147	1060286	1140	379	isovaleryl-CoA dehydrogenase		blr1022	100	0	0	379	0	100				blr1022	100	1140	1140	100	100	1	72	12	3.24786	8	37	1.7094	12	35	1.53846	0.0152653	0.999944	6	14	5	11	7	12	10	13	8	10	8	12
Bdiaspc4_04965	1060563	1061600	1038	345	amino acid ABC transporter substrate-binding protein		bll1023	100	0	0	345	0	100				bll1023	100	1038	1038	100	100	1	94	21	4.37162	16	48	2.28378	21	46	2.08784	0.0149154	0.999944	15	17	12	15	11	16	16	20	14	17	8	9
Bdiaspc4_04970	1061658	1062251	594	197	L,D-transpeptidase		bll1024	100	0	7e-145	197	0	100				bll1024	100	594	594	100	100	0
Bdiaspc4_04975	1062638	1063648	1011	336	hypothetical protein		bll1025	100	0	0	336	0	100				bll1025	100	1011	1011	100	100	0
Bdiaspc4_04980	1063716	1064279	564	187	thioredoxin family protein		bll1026	100	0	1e-139	187	0	100				bll1026	100	564	564	100	100	0
Bdiaspc4_04985	1064310	1065008	699	232	cytochrome c biogenesis protein CcdA		bll1027	100	0	1e-159	232	0	100				bll1027	100	699	699	100	100	0
Bdiaspc4_04990	1065493	1066104	612	203	sigma-70 family RNA polymerase sigma factor		bll1028	100	0	3e-150	203	0	100				bll1028	100	612	612	100	100	0
Bdiaspc4_04995	1066552	1067289	738	245	response regulator		bll1029	100	0	3e-178	245	0	100				bll1029	100	738	738	100	100	1	18	7	1.95676	5	10	1.14054	4	8	0.816216	-0.202988	0.999944	5	8	1	1	1	1	3	4	2	3	1	1
Bdiaspc4_05000	1067300	1069045	1746	581	DUF3369 domain-containing protein		bll1030	100	0	0	581	0	100				bll1030	100	1746	1746	100	100	1	66	16	2.23106	15	39	1.33523	11	27	0.895833	-0.44183	0.999944	13	17	9	11	10	11	6	11	9	10	5	6
Bdiaspc4_05005	1069015	1071003	1989	662	sensor histidine kinase		bll1031	100	0	0	662	0	100				bll1031	100	1989	1989	100	100	1	1	1	0.0329489	1	1	0.0329489	0	0	0			1	1	0	0	0	0	0	0	0	0	0	0
Bdiaspc4_05010	1071100	1072095	996	331	TRAP transporter substrate-binding protein		bll1032	100	0	0	331	0	100				bll1032	100	996	996	100	100	0
Bdiaspc4_05015	1072283	1073623	1341	446	sn-glycerol-3-phosphate ABC transporter substrate-binding protein UgpB	ugpB	blr1033	100	0	0	446	0	100				blr1033	100	1341	1341	100	100	0
Bdiaspc4_05020	1073829	1074860	1032	343	M4 family peptidase		blr1034	100	0	0	343	0	100				blr1034	100	1032	1032	100	100	1	1	1	0.0534591	0	0	0	1	1	0.0534591			0	0	0	0	0	0	1	1	0	0	0	0
Bdiaspc4_05025	1074896	1075162	267	88	hypothetical protein		NA	NA	NA	NA	NA	NA	NA				NA	NA	NA	NA	NA	NA	0
Bdiaspc4_05030	1075184	1076164	981	326	phosphotransferase		blr1035	100	0	0	326	0	100				blr1035	100	981	981	100	100	0
Bdiaspc4_05035	1076571	1078193	1623	540	ABC transporter substrate-binding protein		blr1036	100	0	0	540	0	100				blr1036	100	1623	1623	100	100	1	5	3	0.170526	1	1	0.0231579	2	4	0.147368			1	1	0	0	0	0	2	2	1	2	0	0
Bdiaspc4_05040	1078463	1079476	1014	337	ABC transporter permease		blr1037	100	0	0	337	0	100				blr1037	100	1014	1014	100	100	0
Bdiaspc4_05045	1079480	1080379	900	299	ABC transporter permease		blr1038	100	0	0	299	0	100				blr1038	100	900	900	100	100	0
Bdiaspc4_05050	1080474	1082309	1836	611	ABC transporter ATP-binding protein		blr1039	100	0	0	611	0	100				blr1039	100	1836	1836	100	100	0
Bdiaspc4_05055	1082322	1082504	183	60	DUF4089 domain-containing protein		bsr1040	100	0	4e-36	60	0	100				bsr1040	100	183	183	100	100	0
Bdiaspc4_05060	1082530	1083906	1377	458	AtzE family amidohydrolase		blr1041	100	0	0	458	0	100				blr1041	100	1377	1377	100	100	1	78	18	3.34135	15	42	1.83413	15	36	1.50721	-0.133504	0.999944	13	16	9	10	13	16	14	16	8	10	8	10
Bdiaspc4_05065	1083908	1084300	393	130	oxalurate catabolism protein HpxZ	hpxZ	blr1042	100	0	6e-93	130	0	100				blr1042	100	393	393	100	100	1	19	5	3.06481	4	7	1.13889	5	12	1.92593	0.869443	0.999944	3	4	1	1	2	2	4	5	4	5	2	2
Bdiaspc4_05070	1084266	1085027	762	253	GntR family transcriptional regulator		blr1043	100	0	0	253	0	100				blr1043	100	762	762	100	100	1	1	1	0.0688073	0	0	0	1	1	0.0688073			0	0	0	0	0	0	0	0	1	1	0	0
Bdiaspc4_05075	1085138	1086946	1809	602	allophanate hydrolase	atzF	bll1044	100	0	0	602	0	100				bll1044	100	1809	1809	100	100	1	1	1	0.0274223	0	0	0	1	1	0.0274223			0	0	0	0	0	0	1	1	0	0	0	0
Bdiaspc4_05080	1087154	1087669	516	171	MarR family transcriptional regulator		bll1045	100	0	4e-122	171	0	100				bll1045	100	516	516	100	100	0
Bdiaspc4_05085	1087739	1089673	1935	644	feruloyl-CoA synthase		blr1046	100	0	0	644	0	100				blr1046	100	1935	1935	100	100	1	1	1	0.0423012	1	1	0.0423012	0	0	0			0	0	1	1	0	0	0	0	0	0	0	0
Bdiaspc4_05090	1090082	1090588	507	168	MarR family transcriptional regulator		bll1047	100	0	9e-122	168	0	100				bll1047	100	507	507	100	100	1	1	1	0.0529801	0	0	0	1	1	0.0529801			0	0	0	0	0	0	0	0	1	1	0	0
Bdiaspc4_05095	1090672	1091880	1209	402	cytochrome P450		blr1048	100	0	0	402	0	100				blr1048	100	1209	1209	100	100	0
Bdiaspc4_05100	1091893	1092216	324	107	(2Fe-2S)-binding protein		blr1049	100	0	4e-75	107	0	100				blr1049	100	324	324	100	100	0
Bdiaspc4_05105	1092269	1093480	1212	403	ABC transporter substrate-binding protein		blr1050	100	0	0	403	0	100				blr1050	100	1212	1212	100	100	0
Bdiaspc4_05110	1093772	1095073	1302	433	NAD(P)/FAD-dependent oxidoreductase		bll1051	100	0	0	433	0	100				bll1051	100	1302	1302	100	100	0
Bdiaspc4_05115	1095337	1096509	1173	390	ABC transporter substrate-binding protein		blr1052	100	0	0	390	0	99				blr1052	100	1173	1179	100	99.49	1	71	17	3.93855	16	42	2.35196	10	29	1.58659	-0.445027	0.999944	11	11	10	12	12	19	8	9	6	8	8	12
Bdiaspc4_05120	1096698	1096895	198	65	hypothetical protein		NA	NA	NA	NA	NA	NA	NA				NA	NA	NA	NA	NA	NA	0
Bdiaspc4_05125	1096811	1098682	1872	623	sugar phosphate isomerase/epimerase and 4-hydroxyphenylpyruvate domain-containing protein		bll1053	100	0	0	623	0	100				bll1053	100	1872	1872	100	100	1	27	9	0.633803	7	17	0.375	7	10	0.258803	-0.683472	0.999944	6	7	4	4	6	6	3	3	4	5	2	2
Bdiaspc4_05130	1098679	1099416	738	245	ABC transporter ATP-binding protein		bll1054	100	0	5e-177	245	0	100				bll1054	100	738	738	100	100	1	4	2	0.243363	2	3	0.181416	1	1	0.0619469			2	3	0	0	0	0	1	1	0	0	0	0
Bdiaspc4_05135	1099428	1100171	744	247	ABC transporter ATP-binding protein		bll1055	100	0	0	247	0	100				bll1055	100	744	744	100	100	1	1	1	0.0803571	1	1	0.0803571	0	0	0			1	1	0	0	0	0	0	0	0	0	0	0
Bdiaspc4_05140	1100168	1101166	999	332	branched-chain amino acid ABC transporter permease		bll1056	100	0	0	332	0	100				bll1056	100	999	999	100	100	0
Bdiaspc4_05145	1101163	1102038	876	291	branched-chain amino acid ABC transporter permease		bll1057	100	0	0	291	0	100				bll1057	100	876	876	100	100	0
Bdiaspc4_05155	1102200	1103330	1131	376	amino acid ABC transporter substrate-binding protein		bll1058	100	0	0	376	0	100				bll1058	100	1131	1131	100	100	1	43	9	2.65732	9	27	1.5296	6	16	1.12773	-0.657498	0.999944	5	7	7	9	9	11	3	4	3	4	5	8
Bdiaspc4_05160	1103391	1104269	879	292	shikimate dehydrogenase		bll1059	100	0	0	292	0	100				bll1059	100	879	879	100	100	1	29	6	2.31387	6	17	1.35766	6	12	0.956204	-0.405715	0.999944	6	7	3	4	3	6	4	4	3	4	2	4
Bdiaspc4_05165	1104414	1105352	939	312	LysR family transcriptional regulator		bll1060	100	0	0	312	0	100				bll1060	100	939	939	100	100	0
Bdiaspc4_05170	1105602	1105832	231	76	hypothetical protein		bsl1061	100	0	4e-51	76	0	100				bsl1061	100	231	231	100	100	0
Bdiaspc4_05175	1105945	1106673	729	242	transcriptional activator protein BjaR1		blr1062	100	0	0	242	0	100				blr1062	100	729	729	100	100	0
Bdiaspc4_05180	1106745	1107416	672	223	GNAT family N-acetyltransferase		blr1063	100	0	8e-166	223	0	100				blr1063	100	672	672	100	100	0
Bdiaspc4_05185	1107418	1107636	219	72	hypothetical protein		NA	NA	NA	NA	NA	NA	NA				NA	NA	NA	NA	NA	NA	1	5	1	1.45833	1	5	1.45833	0	0	0			1	1	1	2	1	2	0	0	0	0	0	0
Bdiaspc4_05190	1107949	1108866	918	305	branched-chain amino acid ABC transporter permease		blr1064	100	0	0	305	0	100				blr1064	100	918	918	100	100	0
Bdiaspc4_05195	1108863	1109807	945	314	branched-chain amino acid ABC transporter permease		blr1065	100	0	0	314	0	100				blr1065	100	945	945	100	100	0
Bdiaspc4_05200	1109800	1110567	768	255	ABC transporter ATP-binding protein		blr1066	100	0	0	255	0	100				blr1066	100	768	768	100	100	1	13	4	0.965957	4	5	0.344681	3	8	0.621277	0.765699	0.999944	2	2	1	1	2	2	2	4	2	2	2	2
Bdiaspc4_05205	1110560	1111273	714	237	ABC transporter ATP-binding protein		blr1067	100	0	9e-176	237	0	100				blr1067	100	714	714	100	100	1	8	4	0.490741	1	1	0.0462963	4	7	0.444444			0	0	0	0	1	1	3	3	2	2	2	2
Bdiaspc4_05215	1111465	1111878	414	137	hypothetical protein		bll1068	100	0	4e-88	137	0	100				bll1068	100	414	414	100	100	0
Bdiaspc4_05220	1112211	1113647	1437	478	glutamine synthetase		bll1069	100	0	0	478	0	100				bll1069	100	1437	1437	100	100	1	10	6	0.310658	6	8	0.256236	2	2	0.0544218	-1.88361	0.999944	5	6	1	1	1	1	2	2	0	0	0	0
Bdiaspc4_05225	1113784	1115142	1359	452	aromatic ring-hydroxylating dioxygenase subunit alpha		bll1070	100	0	0	452	0	100				bll1070	100	1359	1359	100	100	1	1	1	0.0301508	1	1	0.0301508	0	0	0			1	1	0	0	0	0	0	0	0	0	0	0
Bdiaspc4_05230	1115258	1116043	786	261	transcriptional regulator		blr1071	100	0	0	261	0	100				blr1071	100	786	786	100	100	0
Bdiaspc4_05235	1116082	1116447	366	121	PRC-barrel domain containing protein		blr1072	100	0	3e-89	121	0	100				blr1072	100	366	366	100	100	0
Bdiaspc4_05240	1116539	1117144	606	201	glyoxalase		bll1073	100	0	4e-150	201	0	100				bll1073	100	606	606	100	100	1	8	1	0.818182	1	2	0.204545	1	6	0.613636			1	1	0	0	1	1	1	2	1	2	1	2
Bdiaspc4_05245	1117087	1117932	846	281	AraC family transcriptional regulator		bll1074	100	0	0	281	0	100				bll1074	100	846	846	100	100	1	1	1	0.0823045	1	1	0.0823045	0	0	0			1	1	0	0	0	0	0	0	0	0	0	0
Bdiaspc4_05250	1117991	1118386	396	131	globin		bll1075	100	0	1e-92	131	0	100				bll1075	100	396	396	100	100	0
Bdiaspc4_05255	1118648	1119556	909	302	helix-turn-helix domain-containing protein		bll1076	100	0	0	302	0	100				bll1076	100	909	909	100	100	0
Bdiaspc4_05260	1119678	1121219	1542	513	benzoate-CoA ligase family protein		blr1077	100	0	0	513	0	100				blr1077	100	1542	1542	100	100	1	36	10	2.01405	6	15	0.765808	9	21	1.24824	0.575649	0.999944	4	6	3	5	4	4	5	7	7	8	4	6
Bdiaspc4_05265	1121331	1122167	837	278	alpha/beta hydrolase		blr1078	100	0	0	278	0	100				blr1078	100	837	837	100	100	1	10	4	0.609023	1	2	0.120301	4	8	0.488722	2.09303	0.999944	1	1	1	1	0	0	3	3	3	3	2	2
Bdiaspc4_05270	1122189	1122707	519	172	DUF309 domain-containing protein		blr1079	100	0	2e-120	172	0	100				blr1079	100	519	519	100	100	0
Bdiaspc4_05275	1122819	1124507	1689	562	benzoyl-CoA-dihydrodiol lyase		blr1080	100	0	0	562	0	98				blr1080	100	1689	1731	100	97.57	1	53	16	1.99402	5	6	0.195219	16	47	1.7988	3.05517	0.103254	0	0	5	5	1	1	7	8	12	17	15	22
Bdiaspc4_05280	1124522	1125973	1452	483	benzoyl-CoA 2,3-epoxidase subunit BoxB	boxB	blr1081	100	0	0	483	0	100				blr1081	100	1452	1452	100	100	1	62	21	1.93333	9	13	0.448276	20	49	1.48506	2.02852	0.245574	6	6	3	4	3	3	10	12	15	15	19	22
Bdiaspc4_05285	1126170	1126970	801	266	SDR family oxidoreductase		bll1082	100	0	0	266	0	100				bll1082	100	801	801	100	100	1	96	13	7.17904	12	51	3.82096	12	45	3.35808	-0.100294	0.999944	11	13	11	18	10	20	10	14	11	16	9	15
Bdiaspc4_05290	1127093	1128151	1059	352	polysaccharide deacetylase		bll1083	100	0	0	352	0	100				bll1083	100	1059	1059	100	100	1	1	1	0.0607903	1	1	0.0607903	0	0	0			0	0	1	1	0	0	0	0	0	0	0	0
Bdiaspc4_05295	1128317	1129711	1395	464	OmpA family protein		blr1084	100	0	0	464	0	100				blr1084	100	1395	1395	100	100	1	78	17	4.2457	12	38	2.08845	17	40	2.15725	0.163085	0.999944	11	12	9	12	9	14	11	13	10	13	10	14
Bdiaspc4_05300	1129708	1130010	303	100	hypothetical protein		blr1085	100	0	2e-67	100	0	100				blr1085	100	303	303	100	100	0
Bdiaspc4_05305	1130150	1130803	654	217	TetR family transcriptional regulator		blr1086	100	0	2e-159	217	0	100				blr1086	100	654	654	100	100	0
Bdiaspc4_05310	1130800	1131732	933	310	haloalkane dehalogenase		blr1087	100	0	0	310	0	100				blr1087	100	933	933	100	100	0
Bdiaspc4_05315	1131743	1131970	228	75	SelT/SelW/SelH family protein		NA	NA	NA	NA	NA	NA	NA				NA	NA	NA	NA	NA	NA	0
Bdiaspc4_05320	1131988	1132419	432	143	GNAT family N-acetyltransferase		blr1088	100	0	5e-104	143	0	100				blr1088	100	432	432	100	100	0
Bdiaspc4_05325	1132842	1133897	1056	351	UPF0104 family protein		blr1089	100	0	0	351	0	100				blr1089	100	1056	1056	100	100	0
Bdiaspc4_05330	1133957	1135255	1299	432	two-component sensor histidine kinase		blr1090	100	0	0	432	0	100				blr1090	100	1299	1299	100	100	1	28	10	1.25389	7	16	0.743523	6	12	0.510363	-0.324606	0.999944	6	7	4	4	3	5	3	4	4	5	2	3
Bdiaspc4_05335	1135400	1136413	1014	337	phosphate ABC transporter substrate-binding protein PstS	pstS	blr1091	100	0	0	337	0	99				blr1091	100	1014	1026	100	98.83	1	68	13	3.42453	12	37	1.89937	13	31	1.52516	-0.150349	0.999944	11	14	11	14	9	9	10	11	7	7	12	13
Bdiaspc4_05340	1136534	1137532	999	332	phosphate ABC transporter permease subunit PstC	pstC	blr1092	100	0	0	332	0	100				blr1092	100	999	999	100	100	0
Bdiaspc4_05345	1137537	1138382	846	281	phosphate ABC transporter permease PstA	pstA	blr1093	100	0	0	281	0	100				blr1093	100	846	846	100	100	0
Bdiaspc4_05350	1138379	1139200	822	273	phosphate ABC transporter ATP-binding protein PstB	pstB	blr1094	100	0	0	273	0	100				blr1094	100	822	822	100	100	1	5	2	0.358333	2	4	0.295833	1	1	0.0625			2	3	1	1	0	0	1	1	0	0	0	0
Bdiaspc4_05355	1139212	1139928	717	238	phosphate transport system regulatory protein PhoU	phoU	blr1095	100	0	9e-177	238	0	100				blr1095	100	717	717	100	100	1	4	3	0.299065	1	1	0.0654206	3	3	0.233645			0	0	0	0	1	1	1	1	1	1	1	1
Bdiaspc4_05360	1139951	1140658	708	235	phosphate regulon transcriptional regulatory protein PhoB	phoB	blr1096	100	0	6e-167	235	0	100				blr1096	100	708	708	100	100	1	2	2	0.104167	1	1	0.0572917	1	1	0.046875			1	1	0	0	0	0	1	1	0	0	0	0
Bdiaspc4_05370	1140915	1141424	510	169	GcrA cell cycle regulator		bll1097	100	0	1e-123	169	0	100				bll1097	100	510	510	100	100	1	12	3	1.83217	3	6	0.979021	3	6	0.853147	0.073699	0.999944	2	2	2	3	1	1	2	3	2	2	1	1
Bdiaspc4_05375	1141870	1143087	1218	405	aspartate aminotransferase family protein		blr1098	100	0	0	405	0	100				blr1098	100	1218	1218	100	100	1	141	23	6.17414	21	67	3.0343	22	74	3.13984	0.243236	0.999944	17	28	14	18	14	21	17	24	16	24	17	26
Bdiaspc4_05380	1143087	1144010	924	307	ornithine carbamoyltransferase	argF	blr1099	100	0	0	307	0	100				blr1099	100	924	924	100	100	1	78	14	4.90357	12	40	2.54286	12	38	2.36071	0.017032	0.999944	10	16	9	12	7	12	9	13	9	14	9	11
Bdiaspc4_05385	1144169	1145176	1008	335	Hsp33 family molecular chaperone		blr1100	100	0	0	335	0	100				blr1100	100	1008	1008	100	100	1	66	11	4.47333	8	31	2.13	11	35	2.34333	0.266989	0.999944	8	13	6	9	7	9	9	11	7	14	8	10
Bdiaspc4_05390	1145395	1145799	405	134	Co2+/Mg2+ efflux protein ApaG	apaG	bll1101	100	0	8e-97	134	0	100				bll1101	100	405	405	100	100	1	20	4	2.904	4	10	1.432	3	10	1.472	0.0845312	0.999944	2	2	3	4	3	4	3	4	2	2	3	4
Bdiaspc4_05395	1145984	1147231	1248	415	OpgC domain-containing protein		blr1102	100	0	0	415	0	100				blr1102	100	1248	1248	100	100	0
Bdiaspc4_05400	1147231	1148010	780	259	SGNH/GDSL hydrolase family protein		blr1103	100	0	0	259	0	100				blr1103	100	780	780	100	100	1	2	2	0.178862	1	1	0.0609756	1	1	0.117886			1	1	0	0	0	0	1	1	0	0	0	0
Bdiaspc4_05405	1148017	1149006	990	329	SGNH/GDSL hydrolase family protein		blr1104	100	0	0	329	0	100				blr1104	100	990	990	100	100	0
Bdiaspc4_05410	1149133	1150386	1254	417	O-succinylhomoserine sulfhydrylase		bll1105	100	0	0	417	0	100				bll1105	100	1254	1254	100	100	1	92	19	4.20308	17	55	2.59126	15	37	1.61183	-0.485308	0.999944	11	15	15	28	10	12	13	15	7	9	10	13
Bdiaspc4_05415	1150556	1151692	1137	378	2'-deoxycytidine 5'-triphosphate deaminase		blr1106	100	0	0	378	0	100				blr1106	100	1137	1137	100	100	1	56	13	2.80175	9	26	1.34694	13	30	1.45481	0.289689	0.999944	7	9	6	7	7	10	8	12	8	10	7	8
Bdiaspc4_05420	1151885	1152937	1053	350	hypothetical protein		blr1107	100	0	0	350	0	100				blr1107	100	1053	1053	100	100	1	5	1	0.387097	1	3	0.232258	1	2	0.154839			1	1	1	1	1	1	1	1	1	1	0	0
Bdiaspc4_05425	1153285	1154724	1440	479	MATE family efflux transporter		blr1108	100	0	0	479	0	100				blr1108	100	1440	1440	100	100	0
Bdiaspc4_05430	1154721	1155284	564	187	hypothetical protein		bll1109	100	0	4e-126	187	0	100				bll1109	100	564	564	100	100	0
Bdiaspc4_05435	1155335	1155736	402	133	SRPBCC family protein		NA	NA	NA	NA	NA	NA	NA				NA	NA	NA	NA	NA	NA	1	16	4	1.4186	4	8	0.728682	3	8	0.689922	0.0972043	0.999944	3	3	3	3	2	2	2	2	3	3	3	3
Bdiaspc4_05440	1155861	1156232	372	123	VOC family protein		bll1110	100	0	2e-87	123	0	100				bll1110	100	372	372	100	100	1	6	3	1.05042	2	4	0.747899	2	2	0.302521			2	2	1	1	1	1	1	1	0	0	1	1
Bdiaspc4_05445	1156340	1156618	279	92	hypothetical protein		bsl1111	100	0	6e-60	92	0	100				bsl1111	100	279	279	100	100	0
Bdiaspc4_05450	1156631	1156870	240	79	hypothetical protein		NA	NA	NA	NA	NA	NA	NA				NA	NA	NA	NA	NA	NA	0
Bdiaspc4_05455	1157120	1157959	840	279	AraC family transcriptional regulator		bll1112	100	0	0	279	0	100				bll1112	100	840	840	100	100	0
Bdiaspc4_05460	1157970	1158548	579	192	methylated-DNA--[protein]-cysteine S-methyltransferase		bll1113	100	0	7e-140	192	0	100				bll1113	100	579	579	100	100	0
Bdiaspc4_05470	1158886	1159878	993	330	alpha/beta hydrolase		bll1114	100	0	0	330	0	100				bll1114	100	993	993	100	100	1	11	4	0.857616	2	2	0.198675	4	9	0.65894	2.27265	0.999944	1	1	1	1	0	0	3	3	2	3	2	3
Bdiaspc4_05475	1160045	1160635	591	196	XRE family transcriptional regulator		blr1115	100	0	4e-144	196	0	100				blr1115	100	591	591	100	100	0
Bdiaspc4_05480	1160632	1161147	516	171	N-acetyltransferase		blr1116	100	0	1e-124	171	0	100				blr1116	100	516	516	100	100	1	2	1	0.16	1	2	0.16	0	0	0			1	1	0	0	1	1	0	0	0	0	0	0
Bdiaspc4_05485	1161144	1161614	471	156	GNAT family N-acetyltransferase		blr1117	100	0	2e-112	156	0	100				blr1117	100	471	471	100	100	0
Bdiaspc4_05490	1161716	1162759	1044	347	LacI family DNA-binding transcriptional regulator		blr1118	100	0	0	347	0	100				blr1118	100	1044	1044	100	100	1	5	2	0.271812	2	5	0.271812	0	0	0			2	3	0	0	2	2	0	0	0	0	0	0
Bdiaspc4_05495	1162840	1164294	1455	484	xylulokinase	xylB	blr1119	100	0	0	484	0	100				blr1119	100	1455	1455	100	100	1	22	13	0.855234	13	22	0.855234	0	0	0	-5.21528	0.999944	9	10	0	0	9	12	0	0	0	0	0	0
Bdiaspc4_05500	1164295	1165617	1323	440	xylose isomerase	xylA	blr1120	100	0	0	440	0	100				blr1120	100	1323	1323	100	100	1	49	19	1.73188	19	42	1.49275	6	7	0.23913	-2.49713	0.686392	18	22	0	0	16	20	1	1	5	5	1	1
Bdiaspc4_05505	1165630	1166388	759	252	sugar ABC transporter ATP-binding protein		blr1121	100	0	0	252	0	100				blr1121	100	759	759	100	100	1	18	10	1.28829	10	18	1.28829	0	0	0	-4.9355	0.352358	7	7	0	0	8	11	0	0	0	0	0	0
Bdiaspc4_05510	1166385	1167470	1086	361	ABC transporter permease		blr1122	100	0	0	361	0	100				blr1122	100	1086	1086	100	100	0
Bdiaspc4_05515	1167553	1168497	945	314	sugar ABC transporter substrate-binding protein		blr1123	100	0	0	314	0	100				blr1123	100	945	945	100	100	1	86	19	5.01375	19	77	4.53265	4	9	0.4811	-3.00359	0.0202985	17	33	5	9	17	35	4	6	1	1	2	2
Bdiaspc4_05520	1168597	1169574	978	325	aldo/keto reductase		blr1124	100	0	0	325	0	100				blr1124	100	978	978	100	100	1	27	13	1.61409	13	24	1.46309	3	3	0.151007	-2.90155	0.804829	11	14	1	1	8	9	3	3	0	0	0	0
Bdiaspc4_05525	1169578	1170426	849	282	amidohydrolase		blr1125	100	0	0	282	0	100				blr1125	100	849	849	100	100	1	16	8	0.916667	8	15	0.875	1	1	0.0416667	-3.7004	0.864072	7	7	0	0	7	8	1	1	0	0	0	0
Bdiaspc4_05530	1170626	1171114	489	162	nuclear transport factor 2 family protein		bll1126	100	0	2e-118	162	0	100				bll1126	100	489	489	100	100	0
Bdiaspc4_05535	1171149	1171499	351	116	RidA family protein		bll1127	100	0	5e-82	116	0	100				bll1127	100	351	351	100	100	1	91	6	14.4386	6	47	7.36842	5	44	7.07018	-0.0165356	0.999944	6	15	5	12	5	20	5	12	5	20	5	12
Bdiaspc4_05540	1171650	1172567	918	305	polyhydroxybutyrate depolymerase		bll1128	100	0	0	305	0	100				bll1128	100	918	918	100	100	0
Bdiaspc4_05545	1172571	1174229	1659	552	FAD-binding dehydrogenase		bll1129	100	0	0	552	0	100				bll1129	100	1659	1659	100	100	1	25	8	1.02311	6	13	0.556723	6	12	0.466387	-0.0211276	0.999944	3	4	5	6	3	3	2	2	5	5	4	5
Bdiaspc4_05550	1174357	1175016	660	219	hypothetical protein		blr1130	100	0	1e-163	219	0	100				blr1130	100	660	660	100	100	0
Bdiaspc4_05555	1175127	1175321	195	64	hypothetical protein		NA	NA	NA	NA	NA	NA	NA				NA	NA	NA	NA	NA	NA	0
Bdiaspc4_05560	1175346	1175936	591	196	SCO family protein		blr1131	100	0	4e-145	196	0	100				blr1131	100	591	591	100	100	1	22	5	2.25444	5	14	1.42012	4	8	0.83432	-0.733704	0.999944	2	4	5	5	4	5	1	2	4	4	2	2
Bdiaspc4_05565	1176238	1177173	936	311	ABC transporter substrate-binding protein		blr1132	100	0	0	311	0	100				blr1132	100	936	936	100	100	1	5	3	0.21147	3	4	0.179211	1	1	0.0322581			0	0	3	3	1	1	0	0	0	0	1	1
Bdiaspc4_05570	1177323	1178966	1644	547	lysine--tRNA ligase		blr1133	100	0	0	547	0	100				blr1133	100	1644	1644	100	100	1	120	23	4.95306	20	59	2.47143	18	61	2.48163	0.137821	0.999944	15	21	11	17	15	21	13	17	16	24	14	20
Bdiaspc4_05575	1178988	1179473	486	161	cupin domain-containing protein		bll1134	100	0	4e-118	161	0	100				bll1134	100	486	486	100	100	1	2	1	0.307692	0	0	0	1	2	0.307692			0	0	0	0	0	0	1	2	0	0	0	0
Bdiaspc4_05580	1179583	1180413	831	276	AraC family transcriptional regulator		bll1135	100	0	0	276	0	100				bll1135	100	831	831	100	100	0
Bdiaspc4_05585	1180425	1180925	501	166	hypothetical protein		blr1136	100	0	6e-119	166	0	100				blr1136	100	501	501	100	100	0
Bdiaspc4_05590	1180904	1181779	876	291	carbonic anhydrase family protein		bll1137	100	0	0	291	0	100				bll1137	100	876	876	100	100	1	50	9	3.81467	9	37	2.86486	6	13	0.949807	-1.38174	0.999944	8	13	8	13	7	11	2	3	1	1	6	9
Bdiaspc4_05595	1181746	1182399	654	217	helix-turn-helix transcriptional regulator		bll1138	100	0	3e-152	217	0	100				bll1138	100	654	654	100	100	0
Bdiaspc4_05600	1182702	1183049	348	115	DUF952 domain-containing protein		blr1139	100	0	3e-83	115	0	100				blr1139	100	348	348	100	100	1	2	1	0.333333	1	1	0.166667	1	1	0.166667			0	0	0	0	1	1	0	0	0	0	1	1
Bdiaspc4_05605	1183046	1184143	1098	365	quinone-dependent dihydroorotate dehydrogenase		blr1140	100	0	0	365	0	100				blr1140	100	1098	1098	100	100	1	35	13	1.64669	13	21	1.03785	7	14	0.608833	-0.497466	0.999944	8	9	6	6	6	6	6	6	5	5	3	3
Bdiaspc4_05610	1184218	1185543	1326	441	MATE family efflux transporter		bll1141	100	0	0	441	0	100				bll1141	100	1326	1326	100	100	0
Bdiaspc4_05615	1185545	1186279	735	244	MBL fold metallo-hydrolase		bll1142	100	0	0	244	0	100				bll1142	100	735	735	100	100	1	1	1	0.110132	0	0	0	1	1	0.110132			0	0	0	0	0	0	1	1	0	0	0	0
Bdiaspc4_05620	1186311	1186667	357	118	hypothetical protein		bll1143	100	0	1e-79	118	0	100				bll1143	100	357	357	100	100	0
Bdiaspc4_05625	1186828	1188705	1878	625	ATP-dependent DNA ligase		bll1144	100	0	0	625	0	100				bll1144	100	1878	1878	100	100	0
Bdiaspc4_05630	1188702	1189739	1038	345	ligase-associated DNA damage response exonuclease		bll1145	100	0	0	345	0	100				bll1145	100	1038	1038	100	100	1	1	1	0.0464396	1	1	0.0464396	0	0	0			0	0	0	0	1	1	0	0	0	0	0	0
Bdiaspc4_05635	1189799	1190725	927	308	methyltransferase domain-containing protein		blr1146	100	0	0	308	0	100				blr1146	100	927	927	100	100	1	2	1	0.0854093	1	1	0.0427046	1	1	0.0427046			1	1	0	0	0	0	1	1	0	0	0	0
Bdiaspc4_05640	1190797	1192071	1275	424	branched-chain amino acid ABC transporter substrate-binding protein		blr1147	100	0	0	424	0	100				blr1147	100	1275	1275	100	100	1	34	10	1.96783	9	22	1.34584	6	12	0.621984	-0.777897	0.999944	6	6	4	5	9	11	2	2	3	4	5	6
Bdiaspc4_05645	1192236	1194911	2676	891	ligase-associated DNA damage response DEXH box helicase		blr1148	100	0	0	891	0	100				blr1148	100	2676	2676	100	100	1	1	1	0.0145503	0	0	0	1	1	0.0145503			0	0	0	0	0	0	1	1	0	0	0	0
Bdiaspc4_05650	1194926	1195636	711	236	ligase-associated DNA damage response endonuclease PdeM	pdeM	blr1149	100	0	1e-170	236	0	100				blr1149	100	711	711	100	100	0
Bdiaspc4_05655	1195921	1196826	906	301	LysR family transcriptional regulator		bll1150	100	0	0	301	0	100				bll1150	100	906	906	100	100	1	2	2	0.168539	2	2	0.168539	0	0	0			0	0	2	2	0	0	0	0	0	0	0	0
Bdiaspc4_05660	1196894	1197835	942	313	DMT family transporter		blr1151	100	0	0	313	0	100				blr1151	100	942	942	100	100	0
Bdiaspc4_05665	1197848	1198621	774	257	MBL fold metallo-hydrolase		blr1152	100	0	0	257	0	100				blr1152	100	774	774	100	100	1	3	3	0.294872	1	1	0.141026	2	2	0.153846			0	0	0	0	1	1	1	1	1	1	0	0
Bdiaspc4_05670	1198737	1199507	771	256	TIGR02186 family protein		bll1153	100	0	0	256	0	100				bll1153	100	771	771	100	100	1	3	1	0.26087	1	3	0.26087	0	0	0			1	1	0	0	1	2	0	0	0	0	0	0
Bdiaspc4_05675	1199504	1200646	1143	380	sulfite exporter TauE/SafE family protein		bll1154	100	0	0	380	0	100				bll1154	100	1143	1143	100	100	0
Bdiaspc4_05680	1200737	1204234	3498	1165	hypothetical protein		bll1155	100	0	0	1165	0	100				bll1155	100	3498	3498	100	100	1	76	21	1.18901	21	51	0.803538	13	25	0.385475	-0.94925	0.999944	11	13	14	18	17	20	9	10	6	7	7	8
Bdiaspc4_05690	1204553	1205143	591	196	PadR family transcriptional regulator		bll1156	100	0	4e-144	196	0	100				bll1156	100	591	591	100	100	1	6	3	0.434524	2	3	0.196429	2	3	0.238095			2	2	1	1	0	0	0	0	2	2	1	1
Bdiaspc4_05695	1205215	1205727	513	170	nuclear transport factor 2 family protein		blr1157	100	0	3e-126	170	0	100				blr1157	100	513	513	100	100	1	1	1	0.152866	0	0	0	1	1	0.152866			0	0	0	0	0	0	0	0	1	1	0	0
Bdiaspc4_05700	1205846	1207636	1791	596	acyl-CoA dehydrogenase		blr1158	100	0	0	596	0	100				blr1158	100	1791	1791	100	100	1	125	18	4.47473	15	60	2.16426	17	65	2.31047	0.200088	0.999944	12	19	11	19	12	22	16	23	12	22	13	20
Bdiaspc4_05705	1207707	1208915	1209	402	acetyl-CoA C-acetyltransferase		blr1159	100	0	0	402	0	100				blr1159	100	1209	1209	100	100	1	155	21	9.59669	16	70	4.25414	20	85	5.34254	0.364155	0.999944	14	21	12	22	14	27	16	23	15	34	14	28
Bdiaspc4_05710	1208936	1211149	2214	737	FAD-dependent oxidoreductase		blr1160	100	0	0	737	0	100				blr1160	100	2214	2214	100	100	1	226	42	5.71226	31	100	2.50629	40	126	3.20597	0.419891	0.999944	24	32	22	31	24	37	32	47	27	39	27	40
Bdiaspc4_05715	1211451	1211669	219	72	hypothetical protein		NA	NA	NA	NA	NA	NA	NA				NA	NA	NA	NA	NA	NA	0
Bdiaspc4_05720	1211598	1211867	270	89	hypothetical protein		bsl1161	100	0	3e-60	89	0	100				bsl1161	100	270	270	100	100	0
Bdiaspc4_05725	1212135	1212749	615	204	glutathione transferase GstA	gstA	bll1162	100	0	9e-151	204	0	100				bll1162	100	615	615	100	100	1	43	10	4.46591	9	25	2.65909	8	18	1.80682	-0.378616	0.999944	8	10	6	8	6	7	4	5	6	7	6	6
Bdiaspc4_05730	1212876	1213373	498	165	MarR family transcriptional regulator		blr1163	100	0	2e-118	165	0	100				blr1163	100	498	498	100	100	1	11	3	1.0146	2	6	0.540146	2	5	0.474453	-0.166943	0.999944	2	3	2	2	1	1	2	3	1	1	1	1
Bdiaspc4_05735	1213470	1214840	1371	456	glutamate--cysteine ligase		blr1164	100	0	0	456	0	100				blr1164	100	1371	1371	100	100	1	54	15	2.24762	10	28	1.20476	14	26	1.04286	-0.0067397	0.999944	8	13	9	10	5	5	8	8	10	10	8	8
Bdiaspc4_05740	1214954	1215526	573	190	apple domain-containing protein		blr1165	100	0	9e-137	190	0	100				blr1165	100	573	573	100	100	0
Bdiaspc4_05745	1215651	1216217	567	188	nucleotidyltransferase family protein		bll1166	100	0	2e-137	188	0	100				bll1166	100	567	567	100	100	0
Bdiaspc4_05750	1216240	1217019	780	259	signal peptidase I	lepB	bll1167	100	0	0	259	0	100				bll1167	100	780	780	100	100	1	1	1	0.0867769	1	1	0.0867769	0	0	0			0	0	0	0	1	1	0	0	0	0	0	0
Bdiaspc4_05755	1217016	1218443	1428	475	metalloprotease TldD	tldD	bll1168	100	0	0	475	0	99				bll1168	100	1428	1440	100	99.17	1	150	24	5.61521	19	63	2.28802	23	87	3.32719	0.553556	0.999944	15	21	16	22	16	20	18	28	20	31	18	28
Bdiaspc4_05760	1218545	1219198	654	217	invasion associated locus B family protein		bll1169	100	0	8e-157	217	0	100				bll1169	100	654	654	100	100	1	28	4	2.49239	4	13	1.07614	3	15	1.41624	0.299726	0.999944	3	4	2	4	3	5	2	4	3	5	3	6
Bdiaspc4_05765	1219526	1220365	840	279	cytochrome c oxidase subunit II	coxB	blr1170	100	0	0	279	0	100				blr1170	100	840	840	100	100	1	100	11	5.72	11	67	3.812	10	33	1.908	-0.941102	0.999944	10	21	10	23	9	23	7	12	7	12	6	9
Bdiaspc4_05770	1220454	1222079	1626	541	cytochrome c oxidase subunit I	ctaD	blr1171	100	0	0	541	0	100				blr1171	100	1626	1626	100	100	1	13	2	0.705224	2	8	0.432836	2	5	0.272388	-0.532426	0.999944	2	7	0	0	1	1	2	4	0	0	1	1
Bdiaspc4_05775	1222140	1223084	945	314	protoheme IX farnesyltransferase		blr1172	100	0	0	314	0	100				blr1172	100	945	945	100	100	0
Bdiaspc4_05780	1223081	1223254	174	57	CoxF protein		bsr1173	100	0	5e-34	57	0	100				bsr1173	100	174	174	100	100	1	4	1	1.2549	1	3	0.941176	1	1	0.313725			1	2	1	1	0	0	0	0	0	0	1	1
Bdiaspc4_05785	1223260	1223904	645	214	cytochrome c oxidase assembly protein		blr1174	100	0	3e-160	214	0	100				blr1174	100	645	645	100	100	1	6	1	0.694737	1	3	0.347368	1	3	0.347368			1	1	1	1	1	1	1	1	1	2	0	0
Bdiaspc4_05790	1223984	1224880	897	298	cytochrome c oxidase subunit 3		blr1175	100	0	0	298	0	100				blr1175	100	897	897	100	100	0
Bdiaspc4_05795	1224978	1225379	402	133	DUF983 domain-containing protein		blr1176	100	0	1e-94	133	0	100				blr1176	100	402	402	100	100	0
Bdiaspc4_05800	1225376	1226128	753	250	SURF1 family protein		blr1177	100	0	3e-180	250	0	81				blr1177	100	753	927	100	81.23	1	6	3	0.404444	2	4	0.248889	2	2	0.155556			1	1	0	0	2	3	0	0	2	2	0	0
Bdiaspc4_05805	1226245	1226610	366	121	nuclear transport factor 2 family protein		blr1178	100	0	1e-87	121	0	100				blr1178	100	366	366	100	100	0
Bdiaspc4_05810	1226607	1227947	1341	446	HAMP domain-containing protein		bll1179	100	0	0	446	0	100				bll1179	100	1341	1341	100	100	0
Bdiaspc4_05815	1228034	1228678	645	214	DNA-binding response regulator		blr1180	100	0	1e-155	214	0	100				blr1180	100	645	645	100	100	1	29	7	3.30168	7	18	1.84916	3	11	1.45251	-0.59647	0.999944	5	6	6	10	2	2	2	3	2	2	3	6
Bdiaspc4_05820	1229215	1230645	1431	476	threonine synthase		blr1181	100	0	0	476	0	100				blr1181	100	1431	1431	100	100	1	80	16	3.57623	15	43	1.9148	13	37	1.66143	-0.127392	0.999944	10	14	12	15	11	14	8	10	12	14	9	13
Bdiaspc4_05825	1230642	1231931	1290	429	insulinase family protein		blr1182	100	0	0	429	0	100				blr1182	100	1290	1290	100	100	1	59	13	3.83511	10	31	2.07181	11	28	1.7633	-0.0714442	0.999944	7	8	5	9	6	14	8	10	5	10	5	8
Bdiaspc4_05830	1231971	1232558	588	195	N-acetyltransferase		blr1183	100	0	2e-142	195	0	100				blr1183	100	588	588	100	100	1	15	5	1.15294	5	10	0.741176	2	5	0.411765	-0.908189	0.999944	4	5	3	3	2	2	1	1	2	3	1	1
Bdiaspc4_05835	1232690	1233343	654	217	hypothetical protein		blr1184	100	0	1e-154	217	0	100				blr1184	100	654	654	100	100	1	34	6	3.91795	6	20	2.24615	5	14	1.67179	-0.413951	0.999944	5	7	4	7	4	6	3	4	2	4	5	6
Bdiaspc4_05840	1233561	1234046	486	161	ATP synthase subunit b 1		bll1185	100	0	7e-109	161	0	100				bll1185	100	486	486	100	100	1	77	9	7.23913	8	37	3.37681	9	40	3.86232	0.190605	0.999944	6	9	8	15	6	13	6	11	7	16	8	13
Bdiaspc4_05845	1234052	1234615	564	187	ATP synthase subunit b 2		bll1186	100	0	5e-131	187	0	100				bll1186	100	564	564	100	100	1	69	12	6.04494	9	29	2.70787	12	40	3.33708	0.533683	0.999944	6	8	6	10	8	11	11	21	8	11	6	8
Bdiaspc4_05850	1234678	1234908	231	76	F0F1 ATP synthase subunit C		bsl1187	100	0	1e-45	76	0	100				bsl1187	100	231	231	100	100	0
Bdiaspc4_05855	1234962	1235711	750	249	F0F1 ATP synthase subunit A		bll1188	100	0	5e-176	249	0	100				bll1188	100	750	750	100	100	1	16	1	1.11934	1	8	0.559671	1	8	0.559671	0.0963848	0.999944	1	3	1	4	1	1	1	1	1	4	1	3
Bdiaspc4_05860	1235823	1236197	375	124	F0F1 ATP synthase assembly protein I		bsl1189	100	0	2e-38	65	0	100				bsl1189	100	375	198	52.8	100	0
Bdiaspc4_05865	1236078	1236515	438	145	hypothetical protein		blr1190	100	0	4e-102	145	0	100				blr1190	100	438	438	100	100	0
Bdiaspc4_05870	1236524	1237078	555	184	hypothetical protein		blr1191	100	0	4e-133	184	0	100				blr1191	100	555	555	100	100	0
Bdiaspc4_05875	1237178	1237714	537	178	YjbQ family protein		blr1192	100	0	1e-127	178	0	100				blr1192	100	537	537	100	100	1	7	3	0.748466	2	2	0.196319	3	5	0.552147			0	0	1	1	1	1	0	0	3	3	2	2
Bdiaspc4_05880	1237879	1239543	1665	554	MFS transporter		bll1193	100	0	0	554	0	88				bll1193	100	1665	1899	100	87.68	1	86	9	2.52354	9	53	1.54614	8	33	0.977401	-0.603265	0.999944	8	14	9	23	8	16	4	8	7	14	7	11
Bdiaspc4_05885	1239850	1240521	672	223	DNA-binding response regulator		blr1194	100	0	1e-160	223	0	100				blr1194	100	672	672	100	100	1	12	7	0.953052	7	10	0.755869	1	2	0.197183	-2.2352	0.999944	6	6	1	1	2	3	0	0	1	2	0	0
Bdiaspc4_05890	1240527	1243367	2841	946	transcriptional regulator		bll1195	100	0	0	946	0	100				bll1195	100	2841	2841	100	100	1	7	3	0.204976	1	4	0.14218	3	3	0.0627962			1	1	1	1	1	2	1	1	1	1	1	1
Bdiaspc4_05895	1243567	1243986	420	139	organic hydroperoxide resistance protein		blr1196	100	0	1e-99	139	0	100				blr1196	100	420	420	100	100	0
Bdiaspc4_05900	1244023	1245051	1029	342	alpha/beta hydrolase		blr1197	100	0	0	342	0	100				blr1197	100	1029	1029	100	100	1	5	3	0.400641	2	3	0.262821	2	2	0.137821			0	0	2	3	0	0	0	0	0	0	2	2
Bdiaspc4_05905	1245124	1245678	555	184	cytochrome C oxidase subunit III		blr1198	100	0	1e-133	184	0	100				blr1198	100	555	555	100	100	0
Bdiaspc4_05910	1245718	1249227	3510	1169	hybrid sensor histidine kinase/response regulator		bll1199	100	0	0	1169	0	100				bll1199	100	3510	3510	100	100	0
Bdiaspc4_05915	1249528	1250757	1230	409	5-aminolevulinate synthase	hemA	bll1200	100	0	0	409	0	100				bll1200	100	1230	1230	100	100	1	67	16	3.28571	15	27	1.32615	13	40	1.95957	0.669972	0.999944	11	12	7	7	8	8	12	15	10	11	11	14
Bdiaspc4_05920	1251028	1251459	432	143	type II 3-dehydroquinate dehydratase	aroQ	blr1201	100	0	2e-103	143	0	100				blr1201	100	432	432	100	100	1	7	3	1.16541	2	3	0.533835	2	4	0.631579			1	1	2	2	0	0	1	1	2	2	1	1
Bdiaspc4_05925	1251519	1252580	1062	353	MBL fold metallo-hydrolase		bll1202	100	0	0	353	0	100				bll1202	100	1062	1062	100	100	1	11	5	0.481013	3	4	0.18038	5	7	0.300633	0.921212	0.999944	1	1	3	3	0	0	2	2	1	1	4	4
Bdiaspc4_05930	1252800	1254953	2154	717	HAMP domain-containing protein		bll1203	100	0	0	717	0	100				bll1203	100	2154	2154	100	100	1	7	4	0.242326	4	7	0.242326	0	0	0			1	1	1	1	4	5	0	0	0	0	0	0
Bdiaspc4_05935	1255119	1255844	726	241	porin family protein		bll1204	100	0	6e-173	241	0	100				bll1204	100	726	726	100	100	0
Bdiaspc4_05940	1256068	1256388	321	106	hypothetical protein		bll1205	100	0	1e-72	106	0	100				bll1205	100	321	321	100	100	1	1	1	0.155844	0	0	0	1	1	0.155844			0	0	0	0	0	0	1	1	0	0	0	0
Bdiaspc4_05945	1256566	1256868	303	100	hypothetical protein		blr1206	100	0	2e-66	100	0	100				blr1206	100	303	303	100	100	0
Bdiaspc4_05950	1256888	1257400	513	170	PaaI family thioesterase		bll1207	100	0	6e-122	170	0	100				bll1207	100	513	513	100	100	0
Bdiaspc4_05955	1257471	1257680	210	69	hypothetical protein		bsl1208	100	0	8e-47	69	0	100				bsl1208	100	210	210	100	100	0
Bdiaspc4_05960	1258041	1259777	1737	578	ABC transporter ATP-binding protein		bll1209	100	0	0	578	0	100				bll1209	100	1737	1737	100	100	1	1	1	0.0484581	1	1	0.0484581	0	0	0			0	0	0	0	1	1	0	0	0	0	0	0
Bdiaspc4_05965	1259663	1260502	840	279	ABC transporter permease		bll1210	100	0	0	272	0	100				bll1210	100	840	819	97.5	100	0
Bdiaspc4_05970	1260499	1261470	972	323	ABC transporter permease		bll1211	100	0	0	323	0	100				bll1211	100	972	972	100	100	0
Bdiaspc4_05975	1261670	1263220	1551	516	ABC transporter substrate-binding protein		bll1212	100	0	0	516	0	100				bll1212	100	1551	1551	100	100	1	49	10	2.22343	9	29	1.3102	9	20	0.913232	-0.443	0.999944	8	9	8	9	6	11	5	6	4	6	6	8
Bdiaspc4_05980	1263436	1264095	660	219	TetR/AcrR family transcriptional regulator		blr1213	100	0	1e-156	219	0	100				blr1213	100	660	660	100	100	1	7	2	0.815642	2	4	0.458101	2	3	0.357542			1	1	1	1	2	2	1	1	2	2	0	0
Bdiaspc4_05985	1264350	1265012	663	220	DUF3313 domain-containing protein		blr1214	100	0	1e-159	220	0	100				blr1214	100	663	663	100	100	0
Bdiaspc4_05990	1265045	1265614	570	189	DUF2147 domain-containing protein		blr1215	100	0	4e-138	189	0	100				blr1215	100	570	570	100	100	0
Bdiaspc4_05995	1265618	1265806	189	62	hypothetical protein		NA	NA	NA	NA	NA	NA	NA				NA	NA	NA	NA	NA	NA	0
Bdiaspc4_06000	1265852	1266592	741	246	transcriptional repressor		blr1216	100	0	6e-180	246	0	100				blr1216	100	741	741	100	100	1	1	1	0.04329	0	0	0	1	1	0.04329			0	0	0	0	0	0	0	0	0	0	1	1
Bdiaspc4_06005	1266828	1268378	1551	516	tetratricopeptide repeat protein		bll1217	100	0	0	516	0	100				bll1217	100	1551	1551	100	100	0
Bdiaspc4_06010	1268443	1269300	858	285	isoprenylcysteine carboxylmethyltransferase family protein		blr1218	100	0	0	285	0	100				blr1218	100	858	858	100	100	0
Bdiaspc4_06015	1269526	1269948	423	140	GFA family protein		blr1219	100	0	3e-103	140	0	100				blr1219	100	423	423	100	100	0
Bdiaspc4_06020	1269999	1270730	732	243	phosphonate metabolism transcriptional regulatorPhnF	phnF	bll1220	100	0	3e-173	243	0	100				bll1220	100	732	732	100	100	0
Bdiaspc4_06025	1270793	1271302	510	169	phosphonate C-P lyase system protein PhnG	phnG	blr1221	100	0	2e-120	169	0	100				blr1221	100	510	510	100	100	0
Bdiaspc4_06030	1271292	1271918	627	208	phosphonate C-P lyase system protein PhnH	phnH	blr1222	100	0	3e-148	208	0	100				blr1222	100	627	627	100	100	1	1	1	0.0680628	0	0	0	1	1	0.0680628			0	0	0	0	0	0	0	0	1	1	0	0
Bdiaspc4_06035	1271920	1273023	1104	367	carbon-phosphorus lyase complex subunit PhnI		blr1223	100	0	0	367	0	100				blr1223	100	1104	1104	100	100	0
Bdiaspc4_06040	1273020	1273916	897	298	carbon-phosphorus lyase		blr1224	100	0	0	298	0	100				blr1224	100	897	897	100	100	0
Bdiaspc4_06045	1273909	1274706	798	265	phosphonate C-P lyase system protein PhnK	phnK	blr1225	100	0	0	265	0	100				blr1225	100	798	798	100	100	0
Bdiaspc4_06050	1274703	1275413	711	236	phosphonate C-P lyase system protein PhnL	phnL	blr1226	100	0	8e-173	236	0	100				blr1226	100	711	711	100	100	0
Bdiaspc4_06055	1275425	1276582	1158	385	alpha-D-ribose 1-methylphosphonate 5-triphosphate diphosphatase		blr1227	100	0	0	385	0	100				blr1227	100	1158	1158	100	100	1	5	3	0.217391	2	2	0.118841	2	3	0.0985507			2	2	0	0	0	0	2	2	0	0	1	1
Bdiaspc4_06060	1276579	1277175	597	198	phosphonate metabolism protein/1,5-bisphosphokinase (PRPP-forming) PhnN	phnN	blr1228	100	0	2e-141	198	0	100				blr1228	100	597	597	100	100	0
Bdiaspc4_06065	1277202	1277813	612	203	pyridoxamine 5'-phosphate oxidase family protein		blr1229	100	0	2e-150	203	0	100				blr1229	100	612	612	100	100	1	1	1	0.0823529	1	1	0.0823529	0	0	0			1	1	0	0	0	0	0	0	0	0	0	0
Bdiaspc4_06070	1278043	1278774	732	243	3-oxoacyl-ACP reductase FabG		bll1230	100	0	5e-175	243	0	100				bll1230	100	732	732	100	100	1	2	2	0.104072	2	2	0.104072	0	0	0			2	2	0	0	0	0	0	0	0	0	0	0
Bdiaspc4_06075	1278759	1279118	360	119	hypothetical protein		bll1231	100	0	2e-85	119	0	100				bll1231	100	360	360	100	100	0
Bdiaspc4_06080	1279166	1279411	246	81	hypothetical protein		bsr1232	100	0	1e-50	81	0	100				bsr1232	100	246	246	100	100	0
Bdiaspc4_06085	1279433	1280386	954	317	aliphatic sulfonate ABC transporter substrate-binding protein		blr1233	100	0	0	317	0	100				blr1233	100	954	954	100	100	1	4	2	0.200692	1	1	0.0484429	2	3	0.152249			0	0	1	1	0	0	2	2	0	0	1	1
Bdiaspc4_06090	1280394	1281176	783	260	alpha/beta hydrolase		bll1234	100	0	0	260	0	100				bll1234	100	783	783	100	100	1	26	7	2.20325	5	15	1.32927	5	11	0.873984	-0.348268	0.999944	5	6	3	6	3	3	3	3	3	4	4	4
Bdiaspc4_06095	1281181	1282476	1296	431	O-acetylhomoserine aminocarboxypropyltransferase		bll1235	100	0	0	431	0	100				bll1235	100	1296	1296	100	100	1	71	16	3.19059	15	35	1.50743	14	36	1.68317	0.131084	0.999944	11	14	10	11	9	10	11	14	9	12	9	10
Bdiaspc4_06100	1282778	1283614	837	278	IclR family transcriptional regulator		bll1236	100	0	0	278	0	100				bll1236	100	837	837	100	100	0
Bdiaspc4_06105	1283662	1284681	1020	339	tripartite tricarboxylate transporter substrate binding protein		blr1237	100	0	0	339	0	100				blr1237	100	1020	1020	100	100	1	11	5	0.774411	2	5	0.340067	4	6	0.434343	0.322507	0.999944	1	1	1	2	2	2	3	3	1	2	1	1
Bdiaspc4_06110	1284682	1285302	621	206	flavin reductase family protein		blr1238	100	0	1e-151	206	0	100				blr1238	100	621	621	100	100	1	1	1	0.125683	0	0	0	1	1	0.125683			0	0	0	0	0	0	0	0	1	1	0	0
Bdiaspc4_06115	1285354	1286214	861	286	FAA hydrolase family protein		blr1239	100	0	0	286	0	100				blr1239	100	861	861	100	100	1	8	3	0.694215	1	1	0.0661157	3	7	0.628099			1	1	0	0	0	0	2	4	2	3	0	0
Bdiaspc4_06120	1286218	1287021	804	267	2-oxo-hepta-3-ene-1,7-dioic acid hydratase	hpaH	blr1240	100	0	0	267	0	100				blr1240	100	804	804	100	100	1	4	3	0.219828	2	2	0.150862	2	2	0.0689655			2	2	0	0	0	0	1	1	1	1	0	0
Bdiaspc4_06125	1287047	1287430	384	127	RidA family protein		blr1241	100	0	3e-92	127	0	100				blr1241	100	384	384	100	100	1	1	1	0.0683761	1	1	0.0683761	0	0	0			1	1	0	0	0	0	0	0	0	0	0	0
Bdiaspc4_06130	1287444	1288319	876	291	2-pyrone-4,6-dicarboxylate hydrolase		blr1242	100	0	0	291	0	100				blr1242	100	876	876	100	100	1	19	8	1.01481	5	9	0.451852	7	10	0.562963	0.238032	0.999944	4	4	3	3	2	2	4	4	4	4	2	2
Bdiaspc4_06135	1288350	1289078	729	242	transcriptional regulator		bll1243	100	0	3e-177	242	0	100				bll1243	100	729	729	100	100	0
Bdiaspc4_06140	1289250	1290257	1008	335	LLM class flavin-dependent oxidoreductase		bll1244	100	0	0	335	0	100				bll1244	100	1008	1008	100	100	1	16	6	1.32143	5	7	0.626623	4	9	0.694805	0.44691	0.999944	2	2	2	2	2	3	3	3	3	3	2	3
Bdiaspc4_06145	1290889	1291434	546	181	Twin-arginine translocation pathway signal		blr1245	100	0	7e-131	181	0	100				blr1245	100	546	546	100	100	0
Bdiaspc4_06150	1291447	1292091	645	214	ferric reductase		blr1246	100	0	2e-148	214	0	100				blr1246	100	645	645	100	100	0
Bdiaspc4_06155	1292272	1292748	477	158	cyclic nucleotide-binding protein		blr1247	100	0	5e-115	158	0	100				blr1247	100	477	477	100	100	0
Bdiaspc4_06170	1294180	1294380	201	66	hypothetical protein		NA	NA	NA	NA	NA	NA	NA				NA	NA	NA	NA	NA	NA	1	1	1	0.6	0	0	0	1	1	0.6			0	0	0	0	0	0	1	1	0	0	0	0
Bdiaspc4_06175	1294349	1296127	1779	592	thioredoxin reductase		blr1248	100	0	0	592	0	100				blr1248	100	1779	1779	100	100	1	88	17	2.9625	14	45	1.52857	16	43	1.43393	0.0303838	0.999944	14	18	10	12	12	15	14	17	12	12	12	14
Bdiaspc4_06180	1296220	1296561	342	113	EthD family reductase		blr1249	100	0	1e-76	113	0	100				blr1249	100	342	342	100	100	1	23	5	3.2551	4	9	1.18367	5	14	2.07143	0.743254	0.999944	4	5	1	1	3	3	4	6	4	4	2	4
Bdiaspc4_06185	1296686	1297261	576	191	hypothetical protein		blr1250	100	0	6e-132	191	0	100				blr1250	100	576	576	100	100	0
Bdiaspc4_06190	1297391	1298215	825	274	alpha/beta hydrolase		blr1251	100	0	0	274	0	100				blr1251	100	825	825	100	100	1	92	13	7.46311	12	47	3.82377	13	45	3.63934	0.0280743	0.999944	11	19	7	11	10	17	10	15	11	17	11	13
Bdiaspc4_06195	1298254	1298895	642	213	TetR family transcriptional regulator		bll1252	100	0	5e-120	171	0	100				bll1252	100	642	516	80.37	100	1	6	3	0.542683	3	3	0.292683	2	3	0.25			2	2	0	0	1	1	2	2	1	1	0	0
Bdiaspc4_06200	1298985	1299923	939	312	SDR family NAD(P)-dependent oxidoreductase		blr1253	100	0	0	312	0	100				blr1253	100	939	939	100	100	1	5	4	0.385135	3	3	0.256757	2	2	0.128378			0	0	1	1	2	2	1	1	1	1	0	0
Bdiaspc4_06205	1299863	1300609	747	248	epimerase		blr1254	100	0	0	248	0	100				blr1254	100	747	747	100	100	0
Bdiaspc4_06210	1300682	1301134	453	150	DUF2948 family protein		blr1255	100	0	4e-105	150	0	100				blr1255	100	453	453	100	100	1	1	1	0.143885	0	0	0	1	1	0.143885			0	0	0	0	0	0	1	1	0	0	0	0
Bdiaspc4_06215	1301411	1302706	1296	431	histidinol dehydrogenase	hisD	blr1256	100	0	0	431	0	100				blr1256	100	1296	1296	100	100	1	75	17	3.65829	13	38	1.96482	16	37	1.69347	0.0356284	0.999944	9	12	10	13	10	13	12	14	12	15	8	8
Bdiaspc4_06220	1302703	1303200	498	165	UPF0262 family protein		blr1257	100	0	2e-120	165	0	100				blr1257	100	498	498	100	100	1	13	5	1.49007	3	7	0.84106	5	6	0.649007	-0.13327	0.999944	1	1	3	6	0	0	1	1	2	2	3	3
Bdiaspc4_06225	1303207	1303674	468	155	low molecular weight phosphatase family protein		blr1258	100	0	1e-113	155	0	100				blr1258	100	468	468	100	100	0
Bdiaspc4_06230	1303830	1304459	630	209	septum formation inhibitor Maf		blr1259	100	0	3e-151	209	0	100				blr1259	100	630	630	100	100	1	28	7	2.32571	6	15	1.35429	6	13	0.971429	-0.127784	0.999944	5	5	6	6	4	4	4	5	5	5	3	3
Bdiaspc4_06235	1304626	1304808	183	60	DNA gyrase inhibitor YacG	yacG	bsr1260	100	0	5e-40	60	0	100				bsr1260	100	183	183	100	100	0
Bdiaspc4_06245	1305158	1306039	882	293	hypothetical protein		blr1261	100	0	0	293	0	100				blr1261	100	882	882	100	100	0
Bdiaspc4_06250	1306207	1306893	687	228	tetratricopeptide repeat protein		blr1262	100	0	3e-168	228	0	100				blr1262	100	687	687	100	100	0
Bdiaspc4_06255	1306984	1307607	624	207	hypothetical protein		blr1263	100	0	7e-156	207	0	100				blr1263	100	624	624	100	100	0
Bdiaspc4_06260	1307550	1308242	693	230	hypothetical protein		blr1264	100	0	3e-170	230	0	100				blr1264	100	693	693	100	100	0
Bdiaspc4_06265	1308239	1308634	396	131	hypothetical protein		blr1265	100	0	7e-93	131	0	100				blr1265	100	396	396	100	100	0
Bdiaspc4_06270	1308667	1309113	447	148	thermonuclease family protein		blr1266	100	0	2e-108	148	0	100				blr1266	100	447	447	100	100	1	4	3	0.508065	3	3	0.387097	1	1	0.120968			3	3	0	0	0	0	0	0	0	0	1	1
Bdiaspc4_06275	1309394	1311175	1782	593	hypothetical protein		blr1267	100	0	0	593	0	100				blr1267	100	1782	1782	100	100	0
Bdiaspc4_06280	1311370	1311999	630	209	hypothetical protein		blr1268	100	0	6e-158	209	0	100				blr1268	100	630	630	100	100	1	7	4	0.664894	3	5	0.537234	2	2	0.12766			2	2	1	1	1	2	2	2	0	0	0	0
Bdiaspc4_06285	1312485	1313357	873	290	hypothetical protein		blr1269	100	0	0	290	0	100				blr1269	100	873	873	100	100	1	1	1	0.0697674	1	1	0.0697674	0	0	0			1	1	0	0	0	0	0	0	0	0	0	0
Bdiaspc4_06290	1313401	1314090	690	229	hypothetical protein		bll1270	100	0	1e-171	229	0	100				bll1270	100	690	690	100	100	0
Bdiaspc4_06295	1314231	1315151	921	306	acyltransferase domain-containing protein		bll1271	100	0	0	306	0	100				bll1271	100	921	921	100	100	0
Bdiaspc4_06300	1315151	1315999	849	282	triphosphoribosyl-dephospho-CoA synthase MdcB	mdcB	bll1272	100	0	0	282	0	100				bll1272	100	849	849	100	100	0
Bdiaspc4_06305	1315996	1316643	648	215	malonate decarboxylase holo-[acyl-carrier-protein] synthase	mdcG	bll1273	100	0	8e-151	215	0	100				bll1273	100	648	648	100	100	0
Bdiaspc4_06310	1316636	1317376	741	246	biotin-independent malonate decarboxylase subunit gamma	mdcE	bll1274	100	0	5e-174	246	0	100				bll1274	100	741	741	100	100	0
Bdiaspc4_06315	1317363	1318277	915	304	biotin-independent malonate decarboxylase subunit beta		bll1275	100	0	0	304	0	100				bll1275	100	915	915	100	100	0
Bdiaspc4_06320	1318274	1318591	318	105	malonate decarboxylase acyl carrier protein		NA	NA	NA	NA	NA	NA	NA				NA	NA	NA	NA	NA	NA	0
Bdiaspc4_06325	1318602	1320248	1647	548	malonate decarboxylase subunit alpha	mdcA	bll1276	100	0	0	548	0	100				bll1276	100	1647	1647	100	100	0
Bdiaspc4_06330	1320442	1320876	435	144	malonate transporter subunit MadL	madL	blr1277	100	0	4e-97	144	0	100				blr1277	100	435	435	100	100	0
Bdiaspc4_06335	1320873	1321637	765	254	malonate transporter subunit MadM	madM	blr1278	100	0	4e-172	254	0	100				blr1278	100	765	765	100	100	0
Bdiaspc4_06340	1321638	1322357	720	239	GntR family transcriptional regulator		blr1279	100	0	5e-173	239	0	100				blr1279	100	720	720	100	100	1	23	3	2.43367	3	11	1.17857	3	12	1.2551	0.208781	0.999944	3	3	3	4	2	4	3	4	2	4	3	4
Bdiaspc4_06345	1322456	1323901	1446	481	aminotransferase class V-fold PLP-dependent enzyme		blr1280	100	0	0	481	0	100				blr1280	100	1446	1446	100	100	0
Bdiaspc4_06350	1323994	1324431	438	145	hypothetical protein		bll1281	100	0	4e-103	145	0	100				bll1281	100	438	438	100	100	0
Bdiaspc4_06355	1324434	1325102	669	222	DUF1794 domain-containing protein		blr1282	100	0	4e-166	222	0	100				blr1282	100	669	669	100	100	1	32	5	3.07477	5	17	1.64486	5	15	1.42991	-0.0746419	0.999944	5	8	4	5	3	4	5	7	3	3	4	5
Bdiaspc4_06360	1325122	1325832	711	236	RibD family protein		blr1283	100	0	8e-171	236	0	100				blr1283	100	711	711	100	100	1	7	4	0.696833	2	2	0.126697	3	5	0.570136			2	2	0	0	0	0	2	2	1	2	1	1
Bdiaspc4_06365	1325843	1327114	1272	423	FAD-dependent oxidoreductase		blr1284	100	0	0	423	0	100				blr1284	100	1272	1272	100	100	1	12	5	0.559896	5	8	0.388021	3	4	0.171875	-0.94146	0.999944	3	3	1	1	2	4	2	2	2	2	0	0
Bdiaspc4_06370	1327164	1327520	357	118	hypothetical protein		bll1285	100	0	8e-82	118	0	100				bll1285	100	357	357	100	100	1	33	5	4.74336	3	10	1.45133	5	23	3.29204	1.31484	0.999944	3	7	1	1	1	2	4	7	4	10	3	6
Bdiaspc4_06375	1327649	1328218	570	189	cysteine hydrolase		bll1286	100	0	1e-138	189	0	100				bll1286	100	570	570	100	100	1	14	5	1.0452	5	8	0.627119	4	6	0.418079	-0.324457	0.999944	4	4	2	2	2	2	3	3	2	2	1	1
Bdiaspc4_06380	1328362	1328709	348	115	DUF3088 domain-containing protein		bll1287	100	0	2e-81	115	0	100				bll1287	100	348	348	100	100	0
Bdiaspc4_06385	1328790	1330649	1860	619	long-chain fatty acid--CoA ligase		blr1288	100	0	0	619	0	100				blr1288	100	1860	1860	100	100	1	30	14	0.740171	2	3	0.0957265	14	27	0.644444	3.24713	0.275638	1	1	2	2	0	0	10	10	11	11	6	6
Bdiaspc4_06390	1330876	1332474	1599	532	oleate hydratase		blr1289	100	0	0	532	0	100				blr1289	100	1599	1599	100	100	1	115	24	4.33265	8	12	0.410678	24	103	3.92197	3.16027	0.999944	0	0	8	12	0	0	18	25	17	38	20	40
Bdiaspc4_06395	1332516	1334372	1857	618	histidine kinase		bll1290	100	0	0	618	0	100				bll1290	100	1857	1857	100	100	0
Bdiaspc4_06400	1334514	1335299	786	261	hypothetical protein		bll1291	100	0	0	261	0	100				bll1291	100	786	786	100	100	0
Bdiaspc4_06405	1335296	1336039	744	247	CoA synthetase		bll1292	100	0	0	247	0	100				bll1292	100	744	744	100	100	1	10	3	0.624454	3	5	0.310044	3	5	0.31441	0.10368	0.999944	2	3	2	2	0	0	2	2	2	2	1	1
Bdiaspc4_06410	1336039	1336857	819	272	CoA synthetase		bll1293	100	0	0	272	0	100				bll1293	100	819	819	100	100	1	18	8	1.05364	5	8	0.444444	7	10	0.609195	0.414331	0.999944	4	4	2	2	2	2	5	5	3	3	2	2
Bdiaspc4_06415	1336891	1338204	1314	437	tetratricopeptide repeat protein		bll1294	100	0	0	437	0	100				bll1294	100	1314	1314	100	100	1	1	1	0.0519481	1	1	0.0519481	0	0	0			1	1	0	0	0	0	0	0	0	0	0	0
Bdiaspc4_06420	1338220	1339284	1065	354	aldo/keto reductase		bll1295	100	0	0	354	0	100				bll1295	100	1065	1065	100	100	1	16	7	0.845395	3	5	0.246711	7	11	0.598684	1.21359	0.999944	0	0	2	2	3	3	5	5	1	1	5	5
Bdiaspc4_06425	1339569	1340006	438	145	PaaI family thioesterase		bll1296	100	0	9e-107	145	0	100				bll1296	100	438	438	100	100	0
Bdiaspc4_06430	1340063	1340692	630	209	CoA pyrophosphatase		blr1297	100	0	6e-151	209	0	100				blr1297	100	630	630	100	100	0
Bdiaspc4_06435	1340749	1341963	1215	404	hypothetical protein		blr1298	100	0	0	404	0	100				blr1298	100	1215	1215	100	100	1	21	7	0.793651	7	12	0.460317	3	9	0.333333	-0.308552	0.999944	6	6	3	3	3	3	3	3	3	3	3	3
Bdiaspc4_06445	1342077	1342379	303	100	hypothetical protein		bll1299	100	0	2e-69	100	0	100				bll1299	100	303	303	100	100	0
Bdiaspc4_06450	1342404	1343054	651	216	hypothetical protein		blr1300	100	0	9e-163	216	0	100				blr1300	100	651	651	100	100	1	33	7	3.40704	6	17	1.77387	6	16	1.63317	-6.74622e-05	0.999944	5	6	6	8	2	3	3	3	5	8	5	5
Bdiaspc4_06455	1343077	1344195	1119	372	TAXI family TRAP transporter solute-binding subunit		blr1301	100	0	0	372	0	100				blr1301	100	1119	1119	100	100	1	82	16	4.38066	16	50	2.67372	14	32	1.70695	-0.534119	0.999944	11	13	14	20	13	17	5	6	7	7	14	19
Bdiaspc4_06460	1344412	1346520	2109	702	TRAP transporter permease		blr1302	100	0	0	702	0	100				blr1302	100	2109	2109	100	100	0
Bdiaspc4_06465	1346481	1346894	414	137	DUF1850 domain-containing protein		blr1303	100	0	4e-98	137	0	100				blr1303	100	414	414	100	100	0
Bdiaspc4_06470	1346952	1347758	807	268	glucose 1-dehydrogenase		blr1304	100	0	0	268	0	100				blr1304	100	807	807	100	100	1	45	12	2.77016	12	27	1.54435	8	18	1.22581	-0.496026	0.999944	8	8	9	11	6	8	3	3	6	8	7	7
Bdiaspc4_06475	1347919	1348689	771	256	hypothetical protein		bll1305	100	0	0	256	0	100				bll1305	100	771	771	100	100	0
Bdiaspc4_06480	1348829	1350406	1578	525	sodium:proton antiporter		bll1306	100	0	0	525	0	100				bll1306	100	1578	1578	100	100	0
Bdiaspc4_06485	1350429	1351241	813	270	tetratricopeptide repeat protein		blr1307	100	0	0	270	0	100				blr1307	100	813	813	100	100	1	4	2	0.210526	2	3	0.162281	1	1	0.0482456			2	2	1	1	0	0	0	0	0	0	1	1
Bdiaspc4_06490	1351472	1352848	1377	458	tetratricopeptide repeat protein		blr1308	100	0	0	458	0	100				blr1308	100	1377	1377	100	100	0
Bdiaspc4_06495	1353152	1355062	1911	636	propionyl-CoA synthetase		blr1309	100	0	0	636	0	100				blr1309	100	1911	1911	100	100	1	111	32	3.12909	17	29	0.7642	31	82	2.36489	1.58067	0.192951	7	8	13	15	6	6	25	31	25	27	21	24
Bdiaspc4_06500	1355239	1355508	270	89	hypothetical protein		bsr1310	100	0	9e-59	89	0	100				bsr1310	100	270	270	100	100	1	13	3	2.53947	3	4	0.763158	3	9	1.77632	1.25346	0.999944	1	1	2	2	1	1	3	3	3	3	3	3
Bdiaspc4_06505	1355671	1356447	777	258	OmpW family protein		blr1311	100	0	0	258	0	100				blr1311	100	777	777	100	100	1	32	8	2.20084	0	0	0	8	32	2.20084	5.97324	0.00784382	0	0	0	0	0	0	3	5	4	10	8	17
Bdiaspc4_06510	1356517	1356762	246	81	hypothetical protein		bsl1312	100	0	6e-56	81	0	100				bsl1312	100	246	246	100	100	0
Bdiaspc4_06515	1356922	1357668	747	248	DUF1013 domain-containing protein		bll1313	100	0	0	248	0	100				bll1313	100	747	747	100	100	1	107	14	7.26267	9	50	3.52535	14	57	3.73733	0.269888	0.999944	8	15	8	19	8	16	14	23	8	18	8	16
Bdiaspc4_06520	1357870	1358838	969	322	4-hydroxy-3-methylbut-2-enyl diphosphate reductase 1		blr1314	100	0	0	322	0	100				blr1314	100	969	969	100	100	1	100	16	7.03521	13	42	2.97887	15	58	4.05634	0.563407	0.999944	11	19	9	10	10	13	13	18	11	22	11	18
Bdiaspc4_06525	1358845	1359828	984	327	homoserine kinase		blr1315	100	0	0	327	0	100				blr1315	100	984	984	100	100	1	19	9	0.810897	5	9	0.419872	6	10	0.391026	0.250529	0.999944	5	5	2	2	2	2	5	5	3	3	2	2
Bdiaspc4_06530	1359825	1360289	465	154	ribonuclease HI		blr1316	100	0	3e-113	154	0	100				blr1316	100	465	465	100	100	1	7	4	1.07563	3	5	0.672269	2	2	0.403361			2	3	1	1	1	1	2	2	0	0	0	0
Bdiaspc4_06540	1360409	1360894	486	161	peroxiredoxin		bll1317	100	0	6e-117	161	0	100				bll1317	100	486	486	100	100	1	232	20	23.3333	18	140	14.0486	20	92	9.28472	-0.522497	0.999944	17	48	17	37	18	55	17	36	14	31	14	25
Bdiaspc4_06545	1361003	1361557	555	184	DUF924 domain-containing protein		bll1318	100	0	4e-133	184	0	100				bll1318	100	555	555	100	100	1	5	1	0.551724	1	4	0.441379	1	1	0.110345			1	2	1	1	1	1	0	0	1	1	0	0
Bdiaspc4_06550	1361573	1363258	1686	561	long-chain-fatty-acid--CoA ligase		bll1319	100	0	0	561	0	100				bll1319	100	1686	1686	100	100	1	92	17	3.1371	17	56	1.94556	15	36	1.19153	-0.547475	0.999944	13	20	16	23	11	13	9	14	10	11	10	11
Bdiaspc4_06555	1363452	1364915	1464	487	penicillin-binding protein		bll1320	100	0	0	487	0	100				bll1320	100	1464	1464	100	100	1	9	6	0.364055	4	6	0.248848	3	3	0.115207			3	3	2	2	1	1	1	1	0	0	2	2
Bdiaspc4_06560	1365106	1366914	1809	602	beta-(1-->2)glucan export ATP-binding/permease NdvA		bll1321	100	0	0	602	0	100				bll1321	100	1809	1809	100	100	1	38	11	1.19065	10	18	0.598921	9	20	0.591727	0.253943	0.999944	9	9	3	3	5	6	6	7	7	7	5	6
Bdiaspc4_06565	1367000	1368229	1230	409	nitrate ABC transporter substrate-binding protein		bll1322	100	0	0	409	0	100				bll1322	100	1230	1230	100	100	1	29	8	1.20334	6	10	0.389972	8	19	0.81337	1.02311	0.999944	5	5	2	2	3	3	6	8	6	6	4	5
Bdiaspc4_06570	1368279	1368656	378	125	hypothetical protein		NA	NA	NA	NA	NA	NA	NA				NA	NA	NA	NA	NA	NA	1	4	1	0.909091	1	2	0.454545	1	2	0.454545			1	1	0	0	1	1	1	1	1	1	0	0
Bdiaspc4_06575	1368828	1369232	405	134	phosphoribosyl-ATP pyrophosphatase 2		blr1323	100	0	6e-92	134	0	100				blr1323	100	405	405	100	100	0
Bdiaspc4_06580	1369299	1369880	582	193	DedA family protein		blr1324	100	0	2e-136	193	0	100				blr1324	100	582	582	100	100	0
Bdiaspc4_06585	1370009	1370539	531	176	hypothetical protein		blr1325	100	0	6e-125	176	0	100				blr1325	100	531	531	100	100	0
Bdiaspc4_06590	1370576	1371976	1401	466	aspartate ammonia-lyase		blr1326	100	0	0	466	0	100				blr1326	100	1401	1401	100	100	1	28	6	1.13158	6	14	0.583732	6	14	0.547847	0.0925004	0.999944	5	6	2	4	3	4	3	4	5	6	3	4
Bdiaspc4_06595	1372227	1373195	969	322	nitronate monooxygenase		blr1327	100	0	0	322	0	100				blr1327	100	969	969	100	100	1	34	8	2.58763	5	17	1.38144	7	17	1.20619	0.107125	0.999944	4	8	4	5	3	4	6	7	4	4	5	6
Bdiaspc4_06600	1373426	1374199	774	257	thioesterase family protein		blr1328	100	0	0	257	0	100				blr1328	100	774	774	100	100	0
Bdiaspc4_06605	1374623	1376185	1563	520	acyl-CoA synthetase		bll1329	100	0	0	520	0	100				bll1329	100	1563	1563	100	100	1	2	2	0.0654008	1	1	0.0379747	1	1	0.0274262			1	1	0	0	0	0	0	0	1	1	0	0
Bdiaspc4_06610	1376186	1377259	1074	357	nitronate monooxygenase		blr1330	100	0	0	357	0	100				blr1330	100	1074	1074	100	100	0
Bdiaspc4_06615	1377427	1377675	249	82	hypothetical protein		NA	NA	NA	NA	NA	NA	NA				NA	NA	NA	NA	NA	NA	0
Bdiaspc4_06620	1377898	1378533	636	211	hypothetical protein		blr1331	100	0	3e-149	211	0	100				blr1331	100	636	636	100	100	1	1	1	0.0434783	0	0	0	1	1	0.0434783			0	0	0	0	0	0	0	0	1	1	0	0
Bdiaspc4_06625	1378581	1379360	780	259	hypothetical protein		blr1332	100	0	0	259	0	100				blr1332	100	780	780	100	100	0
Bdiaspc4_06630	1379364	1379570	207	68	hypothetical protein		bsl1333	100	0	4e-43	68	0	100				bsl1333	100	207	207	100	100	0
Bdiaspc4_06635	1379660	1379941	282	93	hypothetical protein		bsl1334	100	0	1e-64	93	0	100				bsl1334	100	282	282	100	100	0
Bdiaspc4_06640	1380119	1380409	291	96	hypothetical protein		NA	NA	NA	NA	NA	NA	NA				NA	NA	NA	NA	NA	NA	0
Bdiaspc4_06645	1380548	1382473	1926	641	ATP-binding protein		bll1335	100	0	0	641	0	100				bll1335	100	1926	1926	100	100	1	4	3	0.120275	2	2	0.0635739	2	2	0.056701			1	1	0	0	1	1	0	0	2	2	0	0
Bdiaspc4_06650	1382470	1383147	678	225	DNA-binding response regulator		bll1336	100	0	2e-164	225	0	100				bll1336	100	678	678	100	100	1	1	1	0.0738916	1	1	0.0738916	0	0	0			0	0	0	0	1	1	0	0	0	0	0	0
Bdiaspc4_06655	1383254	1386001	2748	915	DUF2235 domain-containing protein		bll1337	100	0	0	915	0	100				bll1337	100	2748	2748	100	100	1	1	1	0.037851	0	0	0	1	1	0.037851			0	0	0	0	0	0	0	0	1	1	0	0
Bdiaspc4_06660	1386281	1386676	396	131	hypothetical protein		bll1338	100	0	7e-93	131	0	100				bll1338	100	396	396	100	100	0
Bdiaspc4_06665	1386673	1386975	303	100	hypothetical protein		bll1339	100	0	1e-69	100	0	100				bll1339	100	303	303	100	100	0
Bdiaspc4_06675	1387389	1387931	543	180	disulfide bond formation protein B		blr1340	100	0	3e-125	180	0	100				blr1340	100	543	543	100	100	1	4	1	0.48	1	2	0.24	1	2	0.24			1	1	1	1	0	0	0	0	1	1	1	1
Bdiaspc4_06680	1388050	1389135	1086	361	AbrB family transcriptional regulator		bll1341	100	0	0	361	0	100				bll1341	100	1086	1086	100	100	0
Bdiaspc4_06685	1389229	1389636	408	135	hypothetical protein		bll1342	100	0	1e-93	135	0	100				bll1342	100	408	408	100	100	1	20	2	1.95614	1	5	0.482456	2	15	1.47368	1.70887	0.999944	1	3	1	2	0	0	2	6	1	3	1	6
Bdiaspc4_06690	1389718	1390215	498	165	hypothetical protein		blr1343	100	0	4e-114	165	0	100				blr1343	100	498	498	100	100	1	118	12	16.6111	10	51	7.65278	10	67	8.95833	0.498696	0.999944	8	20	6	12	8	19	9	20	7	19	8	28
Bdiaspc4_06695	1390363	1390911	549	182	TetR/AcrR family transcriptional regulator		bll1344	100	0	9e-129	182	0	100				bll1344	100	549	549	100	100	1	9	3	0.921569	1	3	0.313725	3	6	0.607843			1	1	1	1	1	1	1	1	3	3	2	2
Bdiaspc4_06700	1391023	1391451	429	142	acyl-CoA thioesterase		blr1345	100	0	2e-105	142	0	100				blr1345	100	429	429	100	100	0
Bdiaspc4_06705	1391455	1391931	477	158	PaaI family thioesterase		blr1346	100	0	8e-113	158	0	100				blr1346	100	477	477	100	100	0
Bdiaspc4_06710	1391976	1392359	384	127	CidA/LrgA family protein		blr1347	100	0	5e-77	127	0	100				blr1347	100	384	384	100	100	0
Bdiaspc4_06715	1392356	1393078	723	240	LrgB family protein		blr1348	100	0	9e-168	240	0	100				blr1348	100	723	723	100	100	0
Bdiaspc4_06720	1393101	1393826	726	241	DsbA family protein		blr1349	100	0	2e-179	241	0	100				blr1349	100	726	726	100	100	1	23	6	2.29048	6	13	1.2	4	10	1.09048	-0.268431	0.999944	5	5	3	5	3	3	0	0	4	5	3	5
Bdiaspc4_06725	1393908	1394114	207	68	hypothetical protein		NA	NA	NA	NA	NA	NA	NA				NA	NA	NA	NA	NA	NA	0
Bdiaspc4_06730	1394200	1395267	1068	355	phospholipase		bll1350	100	0	0	355	0	100				bll1350	100	1068	1068	100	100	0
Bdiaspc4_06735	1395296	1396267	972	323	serine protease		bll1351	100	0	0	323	0	100				bll1351	100	972	972	100	100	1	17	5	1.13652	5	10	0.645051	3	7	0.491468	-0.403062	0.999944	5	6	2	2	2	2	2	2	3	3	2	2
Bdiaspc4_06740	1396471	1397979	1509	502	amidohydrolase		blr1352	100	0	0	502	0	100				blr1352	100	1509	1509	100	100	1	33	12	1.0614	6	8	0.247807	12	25	0.813596	1.7264	0.999944	1	1	6	7	0	0	7	8	7	7	10	10
Bdiaspc4_06745	1398161	1400032	1872	623	peptide ABC transporter substrate-binding protein		blr1353	100	0	0	623	0	100				blr1353	100	1872	1872	100	100	1	172	28	5.25885	26	96	2.89944	24	76	2.3594	-0.250434	0.999944	20	25	23	42	18	29	16	22	16	25	19	29
Bdiaspc4_06750	1400062	1401021	960	319	ABC transporter permease		blr1354	100	0	0	319	0	100				blr1354	100	960	960	100	100	1	1	1	0.0264026	1	1	0.0264026	0	0	0			0	0	0	0	1	1	0	0	0	0	0	0
Bdiaspc4_06755	1400987	1401904	918	305	ABC transporter permease		blr1355	100	0	0	305	0	100				blr1355	100	918	918	100	100	0
Bdiaspc4_06760	1401904	1402899	996	331	ABC transporter ATP-binding protein		blr1356	100	0	0	331	0	100				blr1356	100	996	996	100	100	1	13	6	0.584416	4	7	0.314935	4	6	0.269481	-0.135072	0.999944	2	2	3	3	2	2	3	3	1	1	2	2
Bdiaspc4_06765	1402896	1403864	969	322	dipeptide ABC transporter ATP-binding protein		blr1357	100	0	0	322	0	100				blr1357	100	969	969	100	100	1	20	6	1.29365	3	10	0.734127	5	10	0.559524	0.0947428	0.999944	3	4	2	3	2	3	5	5	2	2	3	3
Bdiaspc4_06770	1403889	1404704	816	271	HAD family phosphatase		bll1358	100	0	0	271	0	100				bll1358	100	816	816	100	100	1	14	4	1.16466	3	5	0.449799	4	9	0.714859	0.938048	0.999944	3	3	1	1	1	1	4	5	2	3	1	1
Bdiaspc4_06775	1404623	1405828	1206	401	helix-turn-helix domain-containing protein		bll1359	100	0	0	401	0	100				bll1359	100	1206	1206	100	100	0
Bdiaspc4_06780	1405816	1407057	1242	413	hypothetical protein		blr1360	100	0	0	413	0	100				blr1360	100	1242	1242	100	100	0
Bdiaspc4_06790	1407442	1407912	471	156	autotransporter outer membrane beta-barrel domain-containing protein		blr1361	100	0	5e-110	156	0	100				blr1361	100	471	471	100	100	0
Bdiaspc4_06795	1407926	1409890	1965	654	diguanylate cyclase		bll1362	100	0	0	654	0	100				bll1362	100	1965	1965	100	100	1	2	1	0.0357782	0	0	0	1	2	0.0357782			0	0	0	0	0	0	1	1	0	0	1	1
Bdiaspc4_06800	1410010	1410231	222	73	dodecin domain-containing protein		bsl1363	100	0	2e-49	73	0	100				bsl1363	100	222	222	100	100	0
Bdiaspc4_06805	1410692	1411693	1002	333	glycoside hydrolase family 16 protein		blr1364	100	0	0	333	0	100				blr1364	100	1002	1002	100	100	0
Bdiaspc4_06810	1411696	1413159	1464	487	beta-glucosidase		blr1365	100	0	0	487	0	100				blr1365	100	1464	1464	100	100	0
Bdiaspc4_06815	1413171	1413773	603	200	hypothetical protein		bll1366	100	0	7e-147	200	0	100				bll1366	100	603	603	100	100	0
Bdiaspc4_06820	1413783	1414340	558	185	HNH endonuclease		bll1367	99.46	1	5e-138	185	0	69				bll1367	100	558	807	100	69.14	1	1	1	0.0578035	1	1	0.0578035	0	0	0			0	0	0	0	1	1	0	0	0	0	0	0
Bdiaspc4_06825	1414556	1415584	1029	342	hypothetical protein		bll1368	100	0	0	342	0	100				bll1368	100	1029	1029	100	100	1	19	5	1.47521	4	8	0.640496	5	11	0.834711	0.546217	0.999944	3	3	1	1	3	4	3	5	3	3	3	3
Bdiaspc4_06830	1415626	1417431	1806	601	NAD(P)/FAD-dependent oxidoreductase		bll1369	100	0	0	601	0	100				bll1369	100	1806	1806	100	100	1	1	1	0.0304183	0	0	0	1	1	0.0304183			0	0	0	0	0	0	1	1	0	0	0	0
Bdiaspc4_06835	1417571	1418656	1086	361	DUF2855 family protein		bll1370	100	0	0	361	0	100				bll1370	100	1086	1086	100	100	1	14	6	0.763158	4	6	0.368421	5	8	0.394737	0.514616	0.999944	4	4	1	1	1	1	4	4	3	3	1	1
Bdiaspc4_06840	1418653	1419393	741	246	DNA-3-methyladenine glycosylase 2 family protein		bll1371	100	0	1e-178	246	0	100				bll1371	100	741	741	100	100	1	1	1	0.0947867	0	0	0	1	1	0.0947867			0	0	0	0	0	0	0	0	1	1	0	0
Bdiaspc4_06845	1419572	1420477	906	301	tRNA glutamyl-Q(34) synthetase GluQRS		blr1372	100	0	0	301	0	100				blr1372	100	906	906	100	100	0
Bdiaspc4_06850	1420550	1421812	1263	420	response regulator		blr1373	100	0	0	420	0	100				blr1373	100	1263	1263	100	100	1	19	4	1.02564	4	13	0.698006	3	6	0.327635	-1.0125	0.999944	4	6	3	4	2	3	2	2	2	2	1	2
Bdiaspc4_06855	1421739	1422632	894	297	YihY/virulence factor BrkB family protein		bll1374	100	0	0	297	0	100				bll1374	100	894	894	100	100	0
Bdiaspc4_06860	1422844	1423161	318	105	twin transmembrane helix small protein		blr1375	100	0	1e-70	105	0	100				blr1375	100	318	318	100	100	0
Bdiaspc4_06865	1423164	1423736	573	190	cob(I)yrinic acid a,c-diamide adenosyltransferase		blr1376	100	0	1e-138	190	0	100				blr1376	100	573	573	100	100	1	16	7	1.63743	5	10	1.07018	4	6	0.567251	-0.658073	0.999944	4	4	1	1	5	5	3	3	2	2	1	1
Bdiaspc4_06870	1423862	1424611	750	249	electron transfer flavoprotein subunit beta		blr1377	100	0	4e-176	249	0	100				blr1377	100	750	750	100	100	1	169	19	11.2857	17	82	5.52857	19	87	5.75714	0.160501	0.999944	13	19	16	28	16	35	17	29	16	31	17	27
Bdiaspc4_06875	1424611	1425555	945	314	electron transfer flavoprotein subunit alpha		blr1378	100	0	0	314	0	100				blr1378	100	945	945	100	100	1	255	20	16.7041	16	121	7.65646	19	134	9.04762	0.233649	0.999944	15	42	10	37	10	42	14	39	14	54	13	41
Bdiaspc4_06880	1425763	1426644	882	293	3-hydroxybutyryl-CoA dehydrogenase		blr1379	100	0	0	293	0	100				blr1379	100	882	882	100	100	1	47	14	3.04887	10	23	1.38346	12	24	1.66541	0.161256	0.999944	9	11	7	8	3	4	6	8	8	9	6	7
Bdiaspc4_06885	1426810	1427004	195	64	hypothetical protein		NA	NA	NA	NA	NA	NA	NA				NA	NA	NA	NA	NA	NA	0
Bdiaspc4_06890	1427010	1427675	666	221	thiol:disulfide interchange protein TlpA		bll1380	100	0	4e-159	221	0	100				bll1380	100	666	666	100	100	1	14	5	1.86364	4	10	1.38889	4	4	0.474747	-1.23094	0.999944	3	4	3	4	1	2	2	2	1	1	1	1
Bdiaspc4_06895	1427781	1429178	1398	465	argininosuccinate lyase	argH	blr1381	100	0	0	465	0	95				blr1381	100	1398	1479	100	94.52	1	87	16	3.45012	15	46	1.86131	13	41	1.58881	-0.0858398	0.999944	11	13	11	18	10	15	12	16	9	13	8	12
Bdiaspc4_06900	1429273	1429563	291	96	hypothetical protein		bsr1382	100	0	3e-62	96	0	100				bsr1382	100	291	291	100	100	1	23	3	5.55682	3	13	3.20455	3	10	2.35227	-0.281592	0.999944	2	3	3	8	2	2	2	2	2	3	3	5
Bdiaspc4_06905	1429587	1430852	1266	421	diaminopimelate decarboxylase	lysA	blr1383	100	0	0	421	0	100				blr1383	100	1266	1266	100	100	1	81	14	4.26276	11	39	2.07908	14	42	2.18367	0.191045	0.999944	8	13	9	14	9	12	10	15	10	15	5	12
Bdiaspc4_06910	1431068	1432138	1071	356	NAD(P)-dependent oxidoreductase		bll1384	100	0	0	356	0	100				bll1384	100	1071	1071	100	100	1	36	7	2.19385	4	17	1.06462	6	19	1.12923	0.255729	0.999944	4	6	4	6	3	5	4	6	3	6	5	7
Bdiaspc4_06915	1432219	1432602	384	127	4-carboxymuconolactone decarboxylase		bll1385	100	0	3e-92	127	0	100				bll1385	100	384	384	100	100	1	11	2	1.45098	2	6	0.794118	2	5	0.656863	-0.168173	0.999944	2	3	1	1	2	2	2	3	1	1	1	1
Bdiaspc4_06920	1432585	1434729	2145	714	TIGR02302 family protein		blr1386	100	0	0	714	0	100				blr1386	100	2145	2145	100	100	1	16	6	0.434579	6	8	0.21028	5	8	0.224299	0.11435	0.999944	4	5	1	1	2	2	4	5	1	1	1	2
Bdiaspc4_06925	1434717	1435856	1140	379	DUF4175 family protein		blr1387	100	0	0	379	0	100				blr1387	100	1140	1140	100	100	1	24	6	1.18027	6	13	0.62585	5	11	0.554422	-0.122966	0.999944	6	7	2	2	3	4	5	6	1	1	3	4
Bdiaspc4_06935	1436066	1436440	375	124	response regulator		bll1388	100	0	6e-84	124	0	100				bll1388	100	375	375	100	100	1	10	3	1.625	2	4	0.6875	3	6	0.9375	0.661099	0.999944	0	0	1	1	2	3	2	2	1	1	2	3
Bdiaspc4_06940	1436488	1437384	897	298	thioredoxin		bll1389	100	0	0	298	0	100				bll1389	100	897	897	100	100	0
Bdiaspc4_06945	1437546	1438205	660	219	cell division ATP-binding protein FtsE	ftsE	blr1390	99.54	1	1e-157	219	0	93				blr1390	100	660	711	100	92.83	1	1	1	0.046875	1	1	0.046875	0	0	0			1	1	0	0	0	0	0	0	0	0	0	0
Bdiaspc4_06950	1438198	1439166	969	322	ABC transporter permease		blr1391	100	0	0	322	0	100				blr1391	100	969	969	100	100	0
Bdiaspc4_06955	1439271	1439975	705	234	YdcF family protein		blr1392	100	0	4e-172	234	0	100				blr1392	100	705	705	100	100	1	2	2	0.14486	1	1	0.0654206	1	1	0.0794393			1	1	0	0	0	0	1	1	0	0	0	0
Bdiaspc4_06960	1439998	1440771	774	257	1-acyl-sn-glycerol-3-phosphate acyltransferase		blr1393	100	0	0	257	0	100				blr1393	100	774	774	100	100	1	9	4	0.695455	4	4	0.340909	3	5	0.354545			1	1	0	0	3	3	1	1	2	2	2	2
Bdiaspc4_06965	1440768	1441388	621	206	gamma-glutamylcyclotransferase		bll1394	100	0	2e-152	206	0	100				bll1394	100	621	621	100	100	1	8	5	0.45	4	5	0.277778	3	3	0.172222			2	2	2	2	1	1	1	1	1	1	1	1
Bdiaspc4_06970	1441490	1442674	1185	394	DUF2125 domain-containing protein		blr1395	100	0	0	394	0	100				blr1395	100	1185	1185	100	100	1	48	13	2.65054	12	27	1.51344	10	21	1.1371	-0.269386	0.999944	11	13	5	7	6	7	5	6	7	10	5	5
Bdiaspc4_06975	1442793	1443728	936	311	prephenate/arogenate dehydrogenase family protein		bll1396	100	0	0	311	0	100				bll1396	100	936	936	100	100	1	61	12	4.25455	11	28	1.92727	12	33	2.32727	0.328489	0.999944	8	11	6	8	7	9	8	11	10	12	8	10
Bdiaspc4_06980	1443725	1444822	1098	365	histidinol-phosphate transaminase		bll1397	100	0	0	365	0	100				bll1397	100	1098	1098	100	100	1	102	17	5.21493	16	50	2.53731	16	52	2.67761	0.140743	0.999944	14	16	13	18	12	16	14	15	15	21	12	16
Bdiaspc4_06985	1444855	1445703	849	282	hypothetical protein		bll1398	100	0	0	282	0	100				bll1398	100	849	849	100	100	1	56	11	3.2682	10	26	1.50958	11	30	1.75862	0.285533	0.999944	5	5	9	11	8	10	8	10	9	9	9	11
Bdiaspc4_06990	1446078	1447280	1203	400	homoserine O-acetyltransferase		blr1399	100	0	0	400	0	100				blr1399	100	1203	1203	100	100	1	2	2	0.0973684	1	1	0.0526316	1	1	0.0447368			0	0	1	1	0	0	0	0	0	0	1	1
Bdiaspc4_06995	1447273	1447944	672	223	methionine biosynthesis protein MetW	metW	blr1400	100	0	9e-166	223	0	100				blr1400	100	672	672	100	100	1	1	1	0.0904523	1	1	0.0904523	0	0	0			0	0	1	1	0	0	0	0	0	0	0	0
Bdiaspc4_07000	1448001	1448864	864	287	alpha/beta hydrolase		bll1401	100	0	0	287	0	100				bll1401	100	864	864	100	100	1	7	3	0.449393	3	4	0.255061	1	3	0.194332			2	2	0	0	2	2	1	1	1	1	1	1
Bdiaspc4_07005	1449080	1449865	786	261	TIGR02594 family protein		blr1402	100	0	0	261	0	100				blr1402	100	786	786	100	100	0
Bdiaspc4_07015	1449973	1450761	789	262	MOSC domain-containing protein		bll1403	100	0	0	262	0	100				bll1403	100	789	789	100	100	1	22	9	1.26126	8	11	0.644144	9	11	0.617117	0.0970045	0.999944	7	7	2	2	2	2	7	7	3	3	1	1
Bdiaspc4_07020	1451001	1453640	2640	879	ATP-dependent chaperone ClpB	clpB	blr1404	100	0	0	879	0	100				blr1404	100	2640	2640	100	100	1	221	52	4.58786	25	61	1.26227	52	160	3.32558	1.47785	0.0169709	14	17	22	27	15	17	39	52	38	53	37	55
Bdiaspc4_07025	1453716	1453982	267	88	hypothetical protein		bsl1405	100	0	5e-56	88	0	100				bsl1405	100	267	267	100	100	0
Bdiaspc4_07030	1454072	1455895	1824	607	hypothetical protein		bll1406	100	0	0	607	0	100				bll1406	100	1824	1824	100	100	1	21	8	0.69788	8	18	0.595406	2	3	0.102473	-2.4665	0.999944	7	7	3	3	6	8	1	1	0	0	2	2
Bdiaspc4_07035	1455858	1458017	2160	719	M23 family metallopeptidase		bll1407	100	0	0	719	0	100				bll1407	100	2160	2160	100	100	1	6	4	0.164557	4	6	0.164557	0	0	0			2	2	3	3	1	1	0	0	0	0	0	0
Bdiaspc4_07070	1465059	1465649	591	196	hypothetical protein		blr1408	100	0	2e-136	196	0	100				blr1408	100	591	591	100	100	1	180	20	17.2043	20	97	9.5	19	83	7.7043	-0.149193	0.999944	17	33	12	19	17	45	17	29	18	35	11	19
Bdiaspc4_07075	1465749	1466549	801	266	SDR family oxidoreductase		blr1409	100	0	0	266	0	100				blr1409	100	801	801	100	100	1	22	5	1.61224	4	9	0.591837	5	13	1.02041	0.640125	0.999944	4	6	2	2	1	1	3	4	5	6	2	3
Bdiaspc4_07080	1466801	1468303	1503	500	glycerol kinase	glpK	blr1410	100	0	0	500	0	100				blr1410	100	1503	1503	100	100	1	116	20	5.44708	16	60	2.84665	19	56	2.60043	-0.0236481	0.999944	13	18	12	22	12	20	14	19	15	23	10	14
Bdiaspc4_07085	1468546	1469139	594	197	GNAT family N-acetyltransferase		blr1411	100	0	6e-144	197	0	100				blr1411	100	594	594	100	100	0
Bdiaspc4_07090	1469577	1470002	426	141	hypothetical protein		bll1412	100	0	1e-102	141	0	100				bll1412	100	426	426	100	100	0
Bdiaspc4_07095	1470019	1471002	984	327	threonine/serine dehydratase		bll1413	100	0	0	327	0	100				bll1413	100	984	984	100	100	1	64	12	4.3657	11	32	2.2589	11	32	2.1068	0.080809	0.999944	9	10	6	8	7	14	9	12	8	11	8	9
Bdiaspc4_07100	1471030	1471332	303	100	ArsR family transcriptional regulator		blr1414	100	0	1e-68	100	0	100				blr1414	100	303	303	100	100	0
Bdiaspc4_07105	1471464	1472093	630	209	glutathione S-transferase family protein		blr1415	100	0	1e-151	209	0	100				blr1415	100	630	630	100	100	1	34	7	2.32086	6	13	0.877005	7	21	1.44385	0.803323	0.999944	4	8	1	1	3	4	4	8	5	7	5	6
Bdiaspc4_07110	1472110	1473117	1008	335	DUF3592 domain-containing protein		bll1416	100	0	0	335	0	100				bll1416	100	1008	1008	100	100	0
Bdiaspc4_07115	1473476	1474264	789	262	hypothetical protein		bll1417	100	0	0	262	0	100				bll1417	100	789	789	100	100	0
Bdiaspc4_07125	1474861	1478718	3858	1285	methionine synthase		bll1418	100	0	0	1285	0	100				bll1418	100	3858	3858	100	100	1	72	20	1.08	16	35	0.497872	16	37	0.582128	0.184728	0.999944	12	15	8	9	10	11	11	13	8	10	12	14
Bdiaspc4_07130	1478725	1479648	924	307	methylenetetrahydrofolate reductase [NAD(P)H]	metF	bll1419	100	0	0	307	0	100				bll1419	100	924	924	100	100	1	59	14	3.64599	14	37	2.18613	8	22	1.45985	-0.657321	0.999944	9	11	14	20	5	6	4	4	7	9	7	9
Bdiaspc4_07135	1480021	1481034	1014	337	LLM class flavin-dependent oxidoreductase		blr1420	100	0	0	337	0	100				blr1420	100	1014	1014	100	100	1	14	5	0.838926	4	7	0.432886	5	7	0.40604	0.0765065	0.999944	2	2	1	1	3	4	2	2	3	3	2	2
Bdiaspc4_07140	1481126	1481986	861	286	prephenate dehydratase		bll1421	100	0	0	286	0	100				bll1421	100	861	861	100	100	1	56	9	3.2874	8	31	1.88976	9	25	1.39764	-0.245761	0.999944	7	8	8	13	6	10	6	7	8	13	4	5
Bdiaspc4_07145	1482008	1482748	741	246	3-deoxy-manno-octulosonate cytidylyltransferase		bll1422	100	0	2e-175	246	0	100				bll1422	100	741	741	100	100	1	31	7	3.01304	6	16	1.52174	6	15	1.4913	-0.0289057	0.999944	3	3	6	8	4	5	2	3	6	8	4	4
Bdiaspc4_07150	1482969	1483523	555	184	cytochrome c family protein		blr1423	100	0	2e-132	184	0	100				blr1423	100	555	555	100	100	1	72	9	6.23214	8	38	3.33929	9	34	2.89286	-0.0902591	0.999944	6	8	8	13	8	17	8	10	8	14	6	10
Bdiaspc4_07155	1483734	1485650	1917	638	ABC transporter substrate-binding protein		blr1424	100	0	0	638	0	100				blr1424	100	1917	1917	100	100	1	93	24	2.94946	21	50	1.59206	19	43	1.3574	-0.120464	0.999944	17	20	10	13	13	17	11	13	12	15	12	15
Bdiaspc4_07160	1485509	1487551	2043	680	ABC transporter substrate-binding protein		blr1425	100	0	0	680	0	100				blr1425	100	2043	2043	100	100	1	47	14	1.42881	11	26	0.835593	11	21	0.59322	-0.224091	0.999944	9	10	5	7	7	9	6	8	6	8	4	5
Bdiaspc4_07165	1487554	1488663	1110	369	microcin C ABC transporter permease YejB	yejB	blr1426	100	0	0	369	0	100				blr1426	100	1110	1110	100	100	1	24	5	0.919075	5	12	0.453757	5	12	0.465318	0.0795274	0.999944	4	4	4	4	3	4	4	4	3	5	3	3
Bdiaspc4_07170	1488663	1489841	1179	392	ABC transporter permease		blr1427	100	0	0	392	0	97				blr1427	100	1179	1221	100	96.56	1	20	5	1.22284	3	10	0.640669	5	10	0.582173	0.0733197	0.999944	3	3	2	4	2	3	4	5	2	3	1	2
Bdiaspc4_07175	1489891	1491483	1593	530	ABC transporter ATP-binding protein		blr1428	100	0	0	530	0	100				blr1428	100	1593	1593	100	100	1	30	12	0.958874	9	17	0.532468	8	13	0.426407	-0.301615	0.999944	8	9	3	3	5	5	8	9	2	3	1	1
Bdiaspc4_07180	1491571	1491801	231	76	hypothetical protein		NA	NA	NA	NA	NA	NA	NA				NA	NA	NA	NA	NA	NA	0
Bdiaspc4_07185	1491839	1492120	282	93	hypothetical protein		NA	NA	NA	NA	NA	NA	NA				NA	NA	NA	NA	NA	NA	0
Bdiaspc4_07190	1492267	1492653	387	128	hypothetical protein		blr1429	100	0	4e-88	128	0	100				blr1429	100	387	387	100	100	0
Bdiaspc4_07195	1492770	1493624	855	284	peptidase P60		bll1430	100	0	0	284	0	100				bll1430	100	855	855	100	100	1	23	7	1.43629	6	14	0.92278	5	9	0.513514	-0.553623	0.999944	4	4	4	5	4	5	3	3	3	3	2	3
Bdiaspc4_07200	1493617	1494990	1374	457	leucyl aminopeptidase family protein		bll1431	100	0	0	457	0	100				bll1431	100	1374	1374	100	100	1	145	22	6.31481	19	71	3.08333	22	74	3.23148	0.140884	0.999944	14	21	17	24	16	26	15	26	16	26	18	22
Bdiaspc4_07205	1495195	1495398	204	67	hypothetical protein		bsr1432	100	0	2e-43	67	0	100				bsr1432	100	204	204	100	100	0
Bdiaspc4_07210	1495602	1496417	816	271	tetratricopeptide repeat protein		blr1433	100	0	0	271	0	100				blr1433	100	816	816	100	100	0
Bdiaspc4_07215	1496480	1497454	975	324	type II secretion system F family protein		bll1434	100	0	0	324	0	100				bll1434	100	975	975	100	100	0
Bdiaspc4_07220	1497464	1498486	1023	340	pilus assembly protein		bll1435	100	0	0	340	0	100				bll1435	100	1023	1023	100	100	1	3	2	0.176056	1	2	0.0985915	1	1	0.0774648			0	0	1	1	1	1	0	0	0	0	1	1
Bdiaspc4_07225	1498458	1499921	1464	487	CpaF family protein		bll1436	100	0	0	487	0	100				bll1436	100	1464	1464	100	100	1	22	6	0.973934	6	16	0.734597	3	6	0.239336	-1.32867	0.999944	4	5	5	6	4	5	2	2	2	2	2	2
Bdiaspc4_07230	1499943	1501211	1269	422	CtpF protein		bll1437	100	0	0	422	0	100				bll1437	100	1269	1269	100	100	1	43	13	2.36387	12	28	1.5733	8	15	0.790576	-0.822554	0.999944	7	7	11	12	8	9	3	3	6	7	5	5
Bdiaspc4_07235	1501208	1501942	735	244	pilus assembly protein CpaD		bll1438	100	0	0	244	0	100				bll1438	100	735	735	100	100	1	38	6	3.92478	6	19	2.00885	5	19	1.91593	0.10076	0.999944	6	7	2	5	3	7	4	4	4	7	4	8
Bdiaspc4_07240	1501963	1503453	1491	496	type II and III secretion system protein family protein		bll1439	100	0	0	496	0	100				bll1439	100	1491	1491	100	100	1	10	5	0.526559	3	5	0.339492	4	5	0.187067	0.0389726	0.999944	0	0	2	2	2	3	2	2	2	2	1	1
Bdiaspc4_07245	1503450	1504259	810	269	Flp pilus assembly protein CpaB	cpaB	bll1440	100	0	0	269	0	100				bll1440	100	810	810	100	100	1	3	2	0.341772	2	3	0.341772	0	0	0			0	0	0	0	2	3	0	0	0	0	0	0
Bdiaspc4_07250	1504378	1504902	525	174	peptidase		bll1441	100	0	3e-119	174	0	100				bll1441	100	525	525	100	100	1	3	2	0.141176	2	2	0.1	1	1	0.0411765			2	2	0	0	0	0	0	0	0	0	1	1
Bdiaspc4_07255	1505242	1505406	165	54	Flp family type IVb pilin		bsl1442	100	0	2e-31	54	0	100				bsl1442	100	165	165	100	100	0
Bdiaspc4_07260	1505672	1506499	828	275	sterol desaturase family protein		blr1443	100	0	0	275	0	100				blr1443	100	828	828	100	100	0
Bdiaspc4_07265	1506654	1507151	498	165	pilus assembly protein CpaC		blr1444	100	0	2e-118	165	0	100				blr1444	100	498	498	100	100	1	2	2	0.185714	2	2	0.185714	0	0	0			2	2	0	0	0	0	0	0	0	0	0	0
Bdiaspc4_07270	1507279	1507491	213	70	cold-shock protein		bsl1445	100	0	2e-46	70	0	100				bsl1445	100	213	213	100	100	1	39	5	10.5769	5	18	4.90385	4	21	5.67308	0.30467	0.999944	3	4	5	7	4	7	4	5	4	8	4	8
Bdiaspc4_07275	1507768	1508058	291	96	translation initiation factor IF-1		bsl1446	100	0	3e-66	96	0	100				bsl1446	100	291	291	100	100	1	26	4	5.51282	3	14	2.97436	4	12	2.53846	-0.123013	0.999944	3	5	3	4	3	5	2	3	3	4	4	5
Bdiaspc4_07280	1508082	1509674	1593	530	DEAD/DEAH box helicase		bll1447	100	0	0	530	0	100				bll1447	100	1593	1593	100	100	1	51	17	1.74885	11	22	0.751152	15	29	0.997696	0.478657	0.999944	4	4	9	9	8	9	9	10	7	8	11	11
Bdiaspc4_07285	1510040	1511482	1443	480	urea ABC transporter substrate-binding protein	urtA	blr1448	100	0	0	480	0	100				blr1448	100	1443	1443	100	100	1	23	8	0.918981	8	10	0.391204	7	13	0.527778	0.452429	0.999944	0	0	8	9	1	1	4	5	2	2	6	6
Bdiaspc4_07290	1511570	1513177	1608	535	urea ABC transporter permease subunit UrtB	urtB	blr1449	100	0	0	535	0	100				blr1449	100	1608	1608	100	100	0
Bdiaspc4_07295	1513174	1514343	1170	389	urea ABC transporter permease subunit UrtC	urtC	blr1450	100	0	0	389	0	100				blr1450	100	1170	1170	100	100	0
Bdiaspc4_07300	1514349	1515110	762	253	urea ABC transporter ATP-binding protein UrtD	urtD	blr1451	100	0	0	253	0	100				blr1451	100	762	762	100	100	0
Bdiaspc4_07305	1515114	1515809	696	231	urea ABC transporter ATP-binding subunit UrtE	urtE	blr1452	100	0	1e-167	231	0	100				blr1452	100	696	696	100	100	0
Bdiaspc4_07310	1515842	1516672	831	276	urease accessory protein UreD		blr1453	100	0	0	276	0	100				blr1453	100	831	831	100	100	0
Bdiaspc4_07315	1516697	1516999	303	100	urease subunit gamma		blr1454	100	0	2e-68	100	0	100				blr1454	100	303	303	100	100	1	11	3	2.12941	2	4	0.988235	3	7	1.14118	0.890028	0.999944	2	2	1	1	1	1	2	3	3	3	1	1
Bdiaspc4_07320	1517112	1517417	306	101	urease subunit beta		blr1455	100	0	2e-70	101	0	100				blr1455	100	306	306	100	100	0
Bdiaspc4_07325	1517421	1517960	540	179	HD domain-containing protein		blr1456	100	0	1e-129	179	0	100				blr1456	100	540	540	100	100	0
Bdiaspc4_07330	1517998	1519713	1716	571	urease subunit alpha	ureC	blr1457	100	0	0	571	0	99				blr1457	100	1716	1719	100	99.83	1	52	12	2.13654	10	26	1.10577	10	26	1.03077	0.0747894	0.999944	7	7	7	8	9	11	7	9	7	10	6	7
Bdiaspc4_07335	1519835	1520134	300	99	antibiotic biosynthesis monooxygenase		bsr1458	100	0	9e-69	99	0	100				bsr1458	100	300	300	100	100	1	30	7	5.57831	6	16	2.95181	6	14	2.62651	-0.0597217	0.999944	6	11	2	3	2	2	3	6	3	3	4	5
Bdiaspc4_07340	1520149	1520817	669	222	urease accessory protein UreE		NA	NA	NA	NA	NA	NA	NA				NA	NA	NA	NA	NA	NA	1	7	2	0.57513	1	3	0.248705	2	4	0.326425			1	1	1	1	1	1	1	1	2	2	1	1
Bdiaspc4_07345	1520798	1521526	729	242	urease accessory protein UreF		blr1459	100	0	1e-174	242	0	100				blr1459	100	729	729	100	100	1	1	1	0.0474138	0	0	0	1	1	0.0474138			0	0	0	0	0	0	1	1	0	0	0	0
Bdiaspc4_07350	1521686	1522309	624	207	urease accessory protein UreG	ureG	blr1460	100	0	1e-149	207	0	100				blr1460	100	624	624	100	100	1	14	6	0.837838	6	11	0.681081	3	3	0.156757	-1.77299	0.999944	6	7	2	2	2	2	3	3	0	0	0	0
Bdiaspc4_07355	1522608	1524266	1659	552	histidine kinase		blr1461	100	0	0	552	0	100				blr1461	100	1659	1659	100	100	1	40	10	1.33333	9	18	0.62249	9	22	0.710843	0.373186	0.999944	7	9	4	4	5	5	8	10	7	9	3	3
Bdiaspc4_07360	1524279	1524638	360	119	RidA family protein		bll1462	100	0	9e-83	119	0	100				bll1462	100	360	360	100	100	1	9	3	0.901786	3	5	0.491071	3	4	0.410714			3	3	0	0	2	2	1	1	2	2	1	1
Bdiaspc4_07365	1524748	1525377	630	209	TetR/AcrR family transcriptional regulator		bll1463	100	0	4e-152	209	0	100				bll1463	100	630	630	100	100	1	3	2	0.258883	1	1	0.0507614	2	2	0.208122			1	1	0	0	0	0	1	1	1	1	0	0
Bdiaspc4_07370	1525441	1526742	1302	433	OpgC domain-containing protein		bll1464	100	0	0	433	0	100				bll1464	100	1302	1302	100	100	0
Bdiaspc4_07375	1526840	1527319	480	159	hypothetical protein		bll1465	100	0	2e-109	159	0	100				bll1465	100	480	480	100	100	0
Bdiaspc4_07380	1527371	1527823	453	150	DUF883 domain-containing protein		bll1466	100	0	1e-106	150	0	100				bll1466	100	453	453	100	100	1	1	1	0.241935	1	1	0.241935	0	0	0			0	0	1	1	0	0	0	0	0	0	0	0
Bdiaspc4_07385	1527820	1528968	1149	382	AI-2E family transporter		bll1467	100	0	0	382	0	100				bll1467	100	1149	1149	100	100	1	1	1	0.0339943	1	1	0.0339943	0	0	0			1	1	0	0	0	0	0	0	0	0	0	0
Bdiaspc4_07390	1529128	1529946	819	272	L,D-transpeptidase		blr1468	100	0	0	272	0	100				blr1468	100	819	819	100	100	0
Bdiaspc4_07395	1529964	1530614	651	216	DUF2865 domain-containing protein		blr1469	100	0	3e-158	216	0	100				blr1469	100	651	651	100	100	0
Bdiaspc4_07400	1530978	1533071	2094	697	methyl-accepting chemotaxis protein		bll1470	100	0	0	697	0	100				bll1470	100	2094	2094	100	100	1	14	3	0.765018	3	10	0.489399	1	4	0.275618	-1.24643	0.999944	2	3	2	3	3	4	1	1	1	2	1	1
Bdiaspc4_07405	1533334	1535514	2181	726	methyl-accepting chemotaxis protein		bll1471	100	0	0	726	0	100				bll1471	100	2181	2181	100	100	1	1	1	0.033101	1	1	0.033101	0	0	0			0	0	0	0	1	1	0	0	0	0	0	0
Bdiaspc4_07410	1535700	1535855	156	51	hypothetical protein		bsr1472	100	0	3e-21	51	0	100				bsr1472	100	156	156	100	100	0
Bdiaspc4_07415	1535931	1536137	207	68	CsbD family protein		bsl1473	100	0	1e-43	68	0	100				bsl1473	100	207	207	100	100	0
Bdiaspc4_07420	1536262	1538427	2166	721	malate synthase G		bll1474	100	0	0	721	0	100				bll1474	100	2166	2166	100	100	1	342	43	10.5813	36	165	5.13906	39	177	5.44219	0.188847	0.999944	32	56	29	56	29	53	34	56	30	65	28	56
Bdiaspc4_07425	1538825	1540741	1917	638	adenylyl-sulfate kinase	cysC	bll1475	100	0	0	638	0	100				bll1475	100	1917	1917	100	100	1	99	22	3.38462	19	54	1.82111	21	45	1.56351	-0.162855	0.999944	16	20	15	18	13	16	12	13	11	14	14	18
Bdiaspc4_07430	1540762	1541556	795	264	sulfate adenylyltransferase subunit 2		bll1476	100	0	0	264	0	100				bll1476	100	795	795	100	100	1	42	9	2.80357	8	16	1.02232	9	26	1.78125	0.794138	0.999944	5	5	6	6	5	5	6	8	7	8	8	10
Bdiaspc4_07435	1541802	1543226	1425	474	uroporphyrinogen-III C-methyltransferase	cobA	blr1477	100	0	0	474	0	100				blr1477	100	1425	1425	100	100	1	14	5	0.511848	5	6	0.206161	3	8	0.305687	0.509722	0.999944	3	3	0	0	3	3	3	3	3	3	2	2
Bdiaspc4_07440	1543223	1543531	309	102	DUF2849 domain-containing protein		blr1478	100	0	1e-68	102	0	100				blr1478	100	309	309	100	100	1	20	3	5.45055	1	7	2.15385	3	13	3.2967	0.972745	0.999944	1	1	1	3	1	3	3	5	1	3	3	5
Bdiaspc4_07445	1543560	1545215	1656	551	nitrite/sulfite reductase		blr1479	100	0	0	551	0	100				blr1479	100	1656	1656	100	100	1	72	24	2.36884	19	35	1.21696	21	37	1.15187	0.186865	0.999944	14	14	10	12	8	9	15	15	7	7	14	15
Bdiaspc4_07450	1545202	1545717	516	171	DUF934 domain-containing protein		blr1480	100	0	2e-123	171	0	100				blr1480	100	516	516	100	100	1	27	7	2.47973	5	12	1.14865	7	15	1.33108	0.402875	0.999944	3	3	3	4	4	5	5	5	4	5	5	5
Bdiaspc4_07455	1545714	1546445	732	243	phosphoadenylyl-sulfate reductase		blr1481	100	0	7e-177	243	0	100				blr1481	100	732	732	100	100	1	9	4	0.826923	1	1	0.110577	4	8	0.716346			0	0	1	1	0	0	2	3	2	3	2	2
Bdiaspc4_07460	1546558	1547571	1014	337	sulfate ABC transporter substrate-binding protein		blr1482	100	0	0	337	0	100				blr1482	100	1014	1014	100	100	1	37	15	2.125	7	12	0.739865	15	25	1.38514	1.17049	0.999944	3	4	3	3	5	5	5	6	6	6	12	13
Bdiaspc4_07465	1547609	1548448	840	279	sulfate ABC transporter permease subunit CysT	cysT	blr1483	100	0	0	279	0	100				blr1483	100	840	840	100	100	0
Bdiaspc4_07470	1548460	1549371	912	303	sulfate ABC transporter permease subunit CysW	cysW	blr1484	100	0	0	303	0	100				blr1484	100	912	912	100	100	0
Bdiaspc4_07475	1549361	1550395	1035	344	sulfate/thiosulfate import ATP-binding protein CysA		blr1485	100	0	0	344	0	100				blr1485	100	1035	1035	100	100	1	9	3	0.621818	3	3	0.207273	3	6	0.414545			1	1	2	2	0	0	2	2	2	2	2	2
Bdiaspc4_07480	1550413	1551108	696	231	CAP domain-containing protein		blr1486	100	0	5e-171	231	0	100				blr1486	100	696	696	100	100	1	15	4	1.24887	3	8	0.723982	4	7	0.524887	-0.113811	0.999944	2	2	3	3	3	3	3	4	1	1	2	2
Bdiaspc4_07485	1551187	1552365	1179	392	patatin-like phospholipase family protein		blr1487	100	0	0	392	0	100				blr1487	100	1179	1179	100	100	1	9	5	0.421965	5	8	0.372832	1	1	0.0491329			4	5	0	0	3	3	1	1	0	0	0	0
Bdiaspc4_07490	1552367	1553155	789	262	3-hydroxybutyrate dehydrogenase		blr1488	100	0	0	262	0	100				blr1488	100	789	789	100	100	1	120	13	10.4085	10	59	5.24413	13	61	5.16432	0.131196	0.999944	9	18	8	18	9	23	7	13	11	28	12	20
Bdiaspc4_07495	1553283	1554107	825	274	sulfite exporter TauE/SafE family protein		bll1489	100	0	0	274	0	100				bll1489	100	825	825	100	100	0
Bdiaspc4_07500	1554296	1555690	1395	464	flippase		bll1490	100	0	0	464	0	100				bll1490	100	1395	1395	100	100	0
Bdiaspc4_07505	1555910	1556752	843	280	cytochrome C biogenesis protein		bll1491	100	0	0	280	0	100				bll1491	100	843	843	100	100	1	27	7	2.30233	7	16	1.29845	4	11	1.00388	-0.429997	0.999944	7	8	3	4	3	4	3	4	3	3	3	4
Bdiaspc4_07510	1556895	1557539	645	214	YqgE/AlgH family protein		blr1492	100	0	1e-157	214	0	100				blr1492	100	645	645	100	100	1	9	3	0.668342	3	6	0.447236	2	3	0.221106			3	3	1	1	2	2	1	1	1	1	1	1
Bdiaspc4_07515	1557702	1558589	888	295	TauD/TfdA family dioxygenase		bll1493	100	0	0	295	0	100				bll1493	100	888	888	100	100	1	10	3	0.577358	3	6	0.350943	1	4	0.226415	-0.524254	0.999944	1	1	1	2	2	3	1	1	1	2	1	1
Bdiaspc4_07520	1558688	1559437	750	249	SDR family oxidoreductase		bll1494	100	0	2e-180	249	0	100				bll1494	100	750	750	100	100	1	15	4	1.43439	3	10	0.941176	3	5	0.493213	-0.917362	0.999944	3	4	2	2	3	4	2	2	1	2	1	1
Bdiaspc4_07525	1559567	1560304	738	245	SDR family oxidoreductase		blr1495	100	0	2e-180	245	0	100				blr1495	100	738	738	100	100	0
Bdiaspc4_07530	1560377	1560751	375	124	CsbD family protein		blr1496	100	0	4e-85	124	0	100				blr1496	100	375	375	100	100	1	9	2	1.46	2	2	0.33	2	7	1.13			0	0	2	2	0	0	2	3	2	2	2	2
Bdiaspc4_07535	1560820	1562529	1710	569	DUF459 domain-containing protein		bll1497	100	0	0	569	0	100				bll1497	100	1710	1710	100	100	0
Bdiaspc4_07540	1562711	1564258	1548	515	lytic murein transglycosylase		bll1498	100	0	0	515	0	100				bll1498	100	1548	1548	100	100	1	7	4	0.210753	3	4	0.11828	2	3	0.0924731			1	1	2	2	1	1	2	3	0	0	0	0
Bdiaspc4_07545	1564297	1565172	876	291	UTP--glucose-1-phosphate uridylyltransferase		blr1499	100	0	0	291	0	100				blr1499	100	876	876	100	100	1	211	21	12.6877	20	99	6.02602	21	112	6.66171	0.262169	0.999944	18	33	19	31	18	35	18	36	19	43	20	33
Bdiaspc4_07550	1565169	1565378	210	69	hypothetical protein		NA	NA	NA	NA	NA	NA	NA				NA	NA	NA	NA	NA	NA	0
Bdiaspc4_07555	1565306	1566802	1497	498	diguanylate cyclase		bll1500	100	0	0	498	0	100				bll1500	100	1497	1497	100	100	0
Bdiaspc4_07560	1566893	1567222	330	109	hypothetical protein		blr1501	100	0	1e-76	109	0	100				blr1501	100	330	330	100	100	0
Bdiaspc4_07565	1567265	1570099	2835	944	EAL domain-containing protein		bll1502	100	0	0	944	0	100				bll1502	100	2835	2835	100	100	1	43	12	0.783175	12	28	0.514218	9	15	0.268957	-0.813334	0.999944	8	11	8	8	8	9	3	4	6	7	4	4
Bdiaspc4_07570	1570281	1571279	999	332	NAD(P)H-quinone oxidoreductase		bll1503	100	0	0	332	0	100				bll1503	100	999	999	100	100	1	93	18	5.98997	13	46	2.88629	17	47	3.10368	0.115824	0.999944	11	15	10	16	9	15	12	17	11	16	11	14
Bdiaspc4_07575	1571393	1571584	192	63	DUF1192 domain-containing protein		bsr1504	100	0	1e-38	63	0	100				bsr1504	100	192	192	100	100	0
Bdiaspc4_07580	1571838	1572092	255	84	hypothetical protein		bsr1505	100	0	2e-56	84	0	100				bsr1505	100	255	255	100	100	0
Bdiaspc4_07585	1572156	1572665	510	169	DUF1465 family protein		blr1506	100	0	5e-122	169	0	100				blr1506	100	510	510	100	100	1	3	2	0.248175	2	2	0.167883	1	1	0.080292			2	2	0	0	0	0	1	1	0	0	0	0
Bdiaspc4_07590	1572874	1573101	228	75	50S ribosomal protein L31		bsl1507	100	0	4e-52	75	0	100				bsl1507	100	228	228	100	100	1	69	7	13.7049	7	32	6.4918	7	37	7.21311	0.28943	0.999944	4	7	5	12	6	13	6	13	6	11	6	13
Bdiaspc4_07595	1573303	1575153	1851	616	ABC transporter ATP-binding protein/permease		blr1508	100	0	0	616	0	98				blr1508	100	1851	1884	100	98.25	1	48	14	1.25133	10	16	0.39823	13	32	0.853097	1.08931	0.999944	6	6	8	8	2	2	9	13	9	10	9	9
Bdiaspc4_07600	1575350	1575796	447	148	GNAT family N-acetyltransferase		bll1509	100	0	3e-106	148	0	100				bll1509	100	447	447	100	100	0
Bdiaspc4_07605	1575796	1576824	1029	342	peptidoglycan -binding protein		bll1510	100	0	0	342	0	100				bll1510	100	1029	1029	100	100	1	41	7	2.48495	7	25	1.49164	7	16	0.993311	-0.57198	0.999944	6	8	6	8	6	9	5	6	6	7	2	3
Bdiaspc4_07610	1576829	1577860	1032	343	flagellar motor protein MotA		bll1511	100	0	0	343	0	100				bll1511	100	1032	1032	100	100	1	40	8	2.25329	7	24	1.34539	7	16	0.907895	-0.517147	0.999944	6	7	4	6	7	11	6	6	5	7	2	3
Bdiaspc4_07615	1577802	1579223	1422	473	class I SAM-dependent methyltransferase		blr1512	100	0	0	473	0	100				blr1512	100	1422	1422	100	100	0
Bdiaspc4_07620	1579337	1579978	642	213	hypothetical protein		blr1513	100	0	5e-160	213	0	100				blr1513	100	642	642	100	100	0
Bdiaspc4_07625	1580016	1580240	225	74	hypothetical protein		bsr1514	100	0	3e-49	74	0	100				bsr1514	100	225	225	100	100	0
Bdiaspc4_07630	1580399	1581592	1194	397	efflux RND transporter periplasmic adaptor subunit		blr1515	100	0	0	397	0	100				blr1515	100	1194	1194	100	100	1	48	11	2.15836	11	33	1.47507	8	15	0.683284	-1.04863	0.999944	10	12	9	10	8	11	7	9	2	2	4	4
Bdiaspc4_07635	1581599	1584751	3153	1050	multidrug efflux RND transporter permease subunit		blr1516	100	0	0	1050	0	100				blr1516	100	3153	3153	100	100	1	101	24	1.90072	21	63	1.18821	17	38	0.712513	-0.641236	0.999944	17	20	17	21	15	22	12	13	10	12	12	13
Bdiaspc4_07640	1584882	1585673	792	263	inositol monophosphatase		bll1517	100	0	0	263	0	100				bll1517	100	792	792	100	100	1	66	15	4.77533	15	34	2.38767	12	32	2.38767	0.0101816	0.999944	14	17	8	11	6	6	8	11	9	13	8	8
Bdiaspc4_07645	1585771	1586829	1059	352	sel1 repeat family protein		bll1518	100	0	0	352	0	100				bll1518	100	1059	1059	100	100	1	7	3	0.405941	3	5	0.310231	2	2	0.0957096			1	1	1	1	3	3	1	1	0	0	1	1
Bdiaspc4_07650	1586838	1587524	687	228	thiamine phosphate synthase		bll1519	99.46	1	8e-131	186	0	100				bll1519	100	687	561	81.66	100	1	25	8	1.35185	5	11	0.569444	8	14	0.782407	0.435772	0.999944	3	4	3	3	4	4	4	6	4	4	4	4
Bdiaspc4_07655	1587528	1588553	1026	341	fructose-bisphosphate aldolase class I		bll1520	100	0	0	341	0	100				bll1520	100	1026	1026	100	100	1	43	15	2.70946	11	18	1.14189	13	25	1.56757	0.566305	0.999944	9	9	4	4	5	5	12	13	7	7	4	5
Bdiaspc4_07660	1588793	1589860	1068	355	fructose-bisphosphate aldolase class II		bll1521	100	0	0	355	0	100				bll1521	100	1068	1068	100	100	1	123	21	6.58503	18	60	3.32993	21	63	3.2551	0.145393	0.999944	16	20	9	15	16	25	16	22	14	27	11	14
Bdiaspc4_07665	1589915	1591111	1197	398	phosphoglycerate kinase	pgk	bll1522	100	0	0	398	0	100				bll1522	100	1197	1197	100	100	1	123	19	5.68889	16	54	2.56111	18	69	3.12778	0.446904	0.999944	15	24	9	14	12	16	17	30	14	21	13	18
Bdiaspc4_07670	1591251	1592258	1008	335	type I glyceraldehyde-3-phosphate dehydrogenase	gap	bll1523	100	0	0	335	0	100				bll1523	100	1008	1008	100	100	1	466	30	30.7924	26	221	14.7785	29	245	16.0138	0.236219	0.999944	23	83	17	57	20	81	24	77	22	97	23	71
Bdiaspc4_07675	1592407	1594422	2016	671	transketolase	tkt	bll1524	100	0	0	671	0	100				bll1524	100	2016	2016	100	100	1	273	34	8.76364	30	146	4.65455	31	127	4.10909	-0.112263	0.999944	26	47	27	52	23	47	23	37	22	46	23	44
Bdiaspc4_07680	1594819	1595109	291	96	DUF4164 family protein		bsr1525	100	0	1e-58	96	0	100				bsr1525	100	291	291	100	100	1	4	2	0.679487	1	2	0.358974	2	2	0.320513			1	1	1	1	0	0	1	1	0	0	1	1
Bdiaspc4_07685	1595106	1595489	384	127	cell division protein ZapA	zapA	blr1526	100	0	2e-87	127	0	100				blr1526	100	384	384	100	100	1	8	3	0.917431	3	5	0.605505	3	3	0.311927			3	3	1	1	1	1	2	2	0	0	1	1
Bdiaspc4_07695	1595994	1596728	735	244	5-formyltetrahydrofolate cyclo-ligase		blr1527	100	0	2e-178	244	0	100				blr1527	100	735	735	100	100	0
Bdiaspc4_07700	1596721	1597530	810	269	YmdB family metallophosphoesterase		blr1528	100	0	0	269	0	100				blr1528	100	810	810	100	100	1	38	5	3.11765	5	18	1.47059	4	20	1.64706	0.219043	0.999944	2	2	5	9	3	7	3	5	4	8	4	7
Bdiaspc4_07705	1597738	1599081	1344	447	cytochrome c		bll1529	100	0	0	447	0	100				bll1529	100	1344	1344	100	100	1	1	1	0.0731132	1	1	0.0731132	0	0	0			0	0	1	1	0	0	0	0	0	0	0	0
Bdiaspc4_07710	1599078	1601258	2181	726	xanthine dehydrogenase family protein molybdopterin-binding subunit		bll1530	100	0	0	726	0	100				bll1530	100	2181	2181	100	100	1	25	11	0.625564	7	13	0.347368	11	12	0.278195	0.00903831	0.999944	5	6	4	4	3	3	5	5	1	1	6	6
Bdiaspc4_07715	1601255	1601830	576	191	(2Fe-2S)-binding protein		bll1531	100	0	3e-142	191	0	100				bll1531	100	576	576	100	100	1	4	2	0.33121	1	2	0.152866	2	2	0.178344			1	1	1	1	0	0	2	2	0	0	0	0
Bdiaspc4_07720	1602425	1603849	1425	474	methyl-accepting chemotaxis protein		bll1532	100	0	0	474	0	100				bll1532	100	1425	1425	100	100	1	5	2	0.241135	2	3	0.1513	1	2	0.0898345			0	0	1	1	2	2	0	0	1	1	1	1
Bdiaspc4_07725	1603969	1605810	1842	613	methyl-accepting chemotaxis protein		bll1533	100	0	0	613	0	100				bll1533	100	1842	1842	100	100	1	18	8	0.637363	8	16	0.571429	2	2	0.0659341	-2.90997	0.883064	4	4	6	7	4	5	1	1	0	0	1	1
Bdiaspc4_07730	1605923	1606669	747	248	YebC/PmpR family DNA-binding transcriptional regulator		blr1534	100	0	0	248	0	100				blr1534	100	747	747	100	100	1	99	11	9.35909	10	45	4.33182	10	54	5.02727	0.354075	0.999944	9	14	9	16	9	15	9	16	9	18	10	20
Bdiaspc4_07735	1606909	1607436	528	175	crossover junction endodeoxyribonuclease RuvC	ruvC	blr1535	100	0	4e-125	175	0	100				blr1535	100	528	528	100	100	1	1	1	0.131737	1	1	0.131737	0	0	0			1	1	0	0	0	0	0	0	0	0	0	0
Bdiaspc4_07740	1607622	1608239	618	205	Holliday junction branch migration protein RuvA	ruvA	blr1536	100	0	1e-146	205	0	100				blr1536	100	618	618	100	100	1	12	4	1.58046	4	9	1.17241	3	3	0.408046	-1.47905	0.999944	2	2	2	2	4	5	1	1	0	0	2	2
Bdiaspc4_07745	1608236	1609291	1056	351	Holliday junction branch migration DNA helicase RuvB	ruvB	blr1537	100	0	0	351	0	100				blr1537	100	1056	1056	100	100	1	18	7	0.858974	6	10	0.496795	5	8	0.362179	-0.224482	0.999944	4	4	3	3	3	3	1	1	4	4	3	3
Bdiaspc4_07750	1609385	1610254	870	289	hypothetical protein		blr1538	100	0	0	289	0	100				blr1538	100	870	870	100	100	0
Bdiaspc4_07755	1610340	1611257	918	305	metallophosphoesterase		blr1539	100	0	0	305	0	100				blr1539	100	918	918	100	100	1	2	2	0.101449	0	0	0	2	2	0.101449			0	0	0	0	0	0	2	2	0	0	0	0
Bdiaspc4_07765	1611389	1613092	1704	567	recombinase family protein		bll1540	100	0	0	567	0	100				bll1540	100	1704	1704	100	100	0
Bdiaspc4_07770	1613297	1613623	327	108	hypothetical protein		bll1541	100	0	4e-75	108	0	100				bll1541	100	327	327	100	100	0
Bdiaspc4_07775	1614524	1614784	261	86	hypothetical protein		NA	NA	NA	NA	NA	NA	NA				NA	NA	NA	NA	NA	NA	0
Bdiaspc4_07780	1614754	1615889	1137	378	IS3-like element ISBj3 family transposase		blr1543, blr3894	100	0	0	275	0	100				blr1543, blr3894	100	1137	828	72.82	100	0
Bdiaspc4_07785	1615886	1616122	237	78	hypothetical protein		bsl3895	100	0	1e-09	21	0	25				NA	NA	NA	NA	NA	NA	0
Bdiaspc4_07790	1616136	1616549	414	137	hypothetical protein		bll1544	100	0	1e-97	137	0	100				bll1544	100	414	414	100	100	0
Bdiaspc4_07795	1617219	1618253	1035	344	IS110 family transposase		bll1545	100	0	0	344	0	100				bll1545	100	1035	1035	100	100	0
Bdiaspc4_07800	1618223	1618588	366	121	hypothetical protein		blr1546	100	0	2e-84	121	0	100				blr1546	100	366	366	100	100	0
Bdiaspc4_07805	1619399	1619632	234	77	hypothetical protein		bsr1547	100	0	5e-53	77	0	100				bsr1547	100	234	234	100	100	0
Bdiaspc4_07810	1620017	1620367	351	116	hypothetical protein		blr1548	100	0	2e-79	116	0	100				blr1548	100	351	351	100	100	0
Bdiaspc4_07815	1620400	1620603	204	67	hypothetical protein		NA	NA	NA	NA	NA	NA	NA				NA	NA	NA	NA	NA	NA	0
Bdiaspc4_07820	1620942	1621265	324	107	hypothetical protein		NA	NA	NA	NA	NA	NA	NA				NA	NA	NA	NA	NA	NA	0
Bdiaspc4_07825	1621930	1622379	450	149	hypothetical protein		bll1549	100	0	5e-104	149	0	100				bll1549	100	450	450	100	100	0
Bdiaspc4_07830	1623088	1623249	162	53	Flp family type IVb pilin		bsr1550	100	0	3e-31	53	0	100				bsr1550	100	162	162	100	100	0
Bdiaspc4_07835	1623290	1624990	1701	566	EAL domain-containing protein		blr1551	100	0	0	566	0	100				blr1551	100	1701	1701	100	100	0
Bdiaspc4_07840	1625379	1626401	1023	340	tryptophan tryptophylquinone biosynthesis enzymeMauG		blr1552	100	0	0	340	0	100				blr1552	100	1023	1023	100	100	0
Bdiaspc4_07845	1626840	1627901	1062	353	hypothetical protein		blr1554	100	0	0	353	0	100				blr1554	100	1062	1062	100	100	0
Bdiaspc4_07850	1627906	1628265	360	119	methylamine utilization protein		bll1555	100	0	3e-85	119	0	100				bll1555	100	360	360	100	100	0
Bdiaspc4_07855	1628662	1629765	1104	367	Crp/Fnr family transcriptional regulator		blr1556	100	0	0	367	0	100				blr1556	100	1104	1104	100	100	0
Bdiaspc4_07860	1629974	1630465	492	163	hypothetical protein		bll1557	100	0	7e-118	163	0	100				bll1557	100	492	492	100	100	0
Bdiaspc4_07865	1630670	1631799	1131	376	IS3-like element ISRj2 family transposase		bll1608, blr1923, bll7590	100	0	0	275	0	100				bll1608, bll7590, blr1923	100	1131	828	73.21	100	0
Bdiaspc4_07870	1632177	1632569	393	130	hypothetical protein		bll1558	100	0	1e-93	130	0	100				bll1558	100	393	393	100	100	0
Bdiaspc4_07875	1632877	1633260	384	127	hypothetical protein		bll1559	100	0	8e-90	127	0	100				bll1559	100	384	384	100	100	0
Bdiaspc4_07880	1633583	1633981	399	132	hypothetical protein		bll1560	100	0	7e-93	132	0	100				bll1560	100	399	399	100	100	0
Bdiaspc4_07885	1634273	1634476	204	67	hypothetical protein		bsr1561	100	0	4e-42	67	0	100				bsr1561	100	204	204	100	100	0
Bdiaspc4_07890	1634463	1634651	189	62	hypothetical protein		bsr1562	100	0	4e-39	62	0	100				bsr1562	100	189	189	100	100	0
Bdiaspc4_07900	1635492	1635806	315	104	hypothetical protein		blr1563	100	0	4e-70	104	0	100				blr1563	100	315	315	100	100	0
Bdiaspc4_07905	1635816	1638644	2829	942	hypothetical protein		blr1564	100	0	0	942	0	100				blr1564	100	2829	2829	100	100	1	2	1	0.04947	1	1	0.024735	1	1	0.024735			0	0	1	1	0	0	0	0	0	0	1	1
Bdiaspc4_07910	1638595	1638936	342	113	hypothetical protein		bll1565	100	0	5e-78	113	0	100				bll1565	100	342	342	100	100	0
Bdiaspc4_07915	1638855	1640195	1341	446	hypothetical protein		bll1566	100	0	0	446	0	100				bll1566	100	1341	1341	100	100	0
Bdiaspc4_07920	1640183	1640635	453	150	hypothetical protein		bll1567	100	0	3e-105	150	0	100				bll1567	100	453	453	100	100	0
Bdiaspc4_07925	1641090	1641701	612	203	hypothetical protein		bll1568	100	0	4e-153	203	0	100				bll1568	100	612	612	100	100	0
Bdiaspc4_07930	1641820	1649952	8133	2710	hypothetical protein		bll1569	100	0	0	2710	0	100				bll1569	100	8133	8133	100	100	1	2	2	0.0112	1	1	0.004	1	1	0.0072			1	1	0	0	0	0	0	0	0	0	1	1
Bdiaspc4_07935	1649955	1662281	12327	4108	hypothetical protein		bll1570	100	0	0	4108	0	100				bll1570	100	12327	12327	100	100	0
Bdiaspc4_07940	1662409	1664247	1839	612	hypothetical protein		blr1571	100	0	0	612	0	100				blr1571	100	1839	1839	100	100	1	18	6	0.557659	6	12	0.366609	3	6	0.19105	-0.935363	0.999944	3	3	4	4	5	5	3	3	2	2	1	1
Bdiaspc4_07945	1664158	1665615	1458	485	hypothetical protein		bll1572	100	0	0	485	0	100				bll1572	100	1458	1458	100	100	1	1	1	0.0380435	0	0	0	1	1	0.0380435			0	0	0	0	0	0	1	1	0	0	0	0
Bdiaspc4_07950	1665849	1666280	432	143	IS66 family insertion sequence hypothetical protein		blr1573	100	0	5e-99	143	0	100				blr1573	100	432	432	100	100	0
Bdiaspc4_07975	1668287	1668634	348	115	hypothetical protein		blr1579	100	0	8e-81	115	0	100				blr1579	100	348	348	100	100	0
Bdiaspc4_07980	1668800	1669405	606	201	hypothetical protein		bll1580	100	0	9e-147	201	0	100				bll1580	100	606	606	100	100	0
Bdiaspc4_07985	1669696	1670541	846	281	hypothetical protein		bll1581	100	0	0	281	0	100				bll1581	100	846	846	100	100	0
Bdiaspc4_07990	1670829	1671542	714	237	hypothetical protein		bll1582	100	0	2e-174	237	0	100				bll1582	100	714	714	100	100	1	1	1	0.0829694	0	0	0	1	1	0.0829694			0	0	0	0	0	0	1	1	0	0	0	0
Bdiaspc4_07995	1671629	1673362	1734	577	hypothetical protein		bll1583	100	0	0	577	0	100				bll1583	100	1734	1734	100	100	0
Bdiaspc4_08000	1673873	1674727	855	284	site-specific integrase		bll1584	100	0	0	284	0	100				bll1584	100	855	855	100	100	0
Bdiaspc4_08005	1674938	1675303	366	121	excisionase		bll1586	100	0	1e-83	121	0	100				bll1586	100	366	366	100	100	1	1	1	0.225806	1	1	0.225806	0	0	0			0	0	1	1	0	0	0	0	0	0	0	0
Bdiaspc4_08010	1675865	1676410	546	181	hypothetical protein		bll1587	100	0	8e-135	181	0	100				bll1587	100	546	546	100	100	0
Bdiaspc4_08015	1676393	1677364	972	323	Ku protein		blr1588	100	0	0	323	0	100				blr1588	100	972	972	100	100	0
Bdiaspc4_08020	1677351	1677587	237	78	XRE family transcriptional regulator		bsl1589	100	0	6e-52	78	0	100				bsl1589	100	237	237	100	100	0
Bdiaspc4_08025	1677860	1678129	270	89	hypothetical protein		bsr1590	100	0	6e-61	89	0	100				bsr1590	100	270	270	100	100	0
Bdiaspc4_08030	1678418	1679017	600	199	hypothetical protein		bll1591	100	0	7e-148	199	0	100				bll1591	100	600	600	100	100	0
Bdiaspc4_08035	1679090	1680217	1128	375	hypothetical protein		bll1592	100	0	0	375	0	100				bll1592	100	1128	1128	100	100	0
Bdiaspc4_08040	1681129	1683561	2433	810	hypothetical protein		bll1593	100	0	0	810	0	100				bll1593	100	2433	2433	100	100	1	12	5	0.2125	5	9	0.179167	1	3	0.0333333	-1.47234	0.999944	5	5	1	1	3	3	1	1	1	1	1	1
Bdiaspc4_08045	1683562	1684131	570	189	hypothetical protein		bll1594	100	0	4e-130	189	0	100				bll1594	100	570	570	100	100	0
Bdiaspc4_08050	1684128	1685879	1752	583	hypothetical protein		bll1595	100	0	0	583	0	100				bll1595	100	1752	1752	100	100	0
Bdiaspc4_08060	1686896	1687656	762	253	IS5-like element ISBj2 family transposase		bsl1597, bsr1662, bsr1682, bsr3867	100	0	8e-59	90	0	100				bsl1597, bsr1662	100	762	273	35.83	100	0
Bdiaspc4_08065	1687600	1687890	291	96	hypothetical protein		bsr1599	100	0	3e-66	96	0	100				bsr1599	100	291	291	100	100	0
Bdiaspc4_08070	1688272	1689639	1368	455	LLM class flavin-dependent oxidoreductase		blr1600	100	0	0	455	0	100				blr1600	100	1368	1368	100	100	1	26	9	1.33249	7	10	0.534005	8	16	0.798489	0.797921	0.999944	6	6	1	2	2	2	5	5	3	5	4	6
Bdiaspc4_08075	1689672	1691360	1689	562	ABC transporter substrate-binding protein		blr1601	100	0	0	562	0	100				blr1601	100	1689	1689	100	100	1	56	18	2.07992	13	25	0.881092	17	31	1.19883	0.434689	0.999944	9	11	8	9	4	5	10	10	4	5	12	16
Bdiaspc4_08080	1691357	1692319	963	320	ABC transporter permease		blr1602	100	0	0	320	0	100				blr1602	100	963	963	100	100	0
Bdiaspc4_08085	1692316	1693197	882	293	ABC transporter permease		blr1603	100	0	0	293	0	100				blr1603	100	882	882	100	100	0
Bdiaspc4_08090	1693041	1694921	1881	626	ABC transporter ATP-binding protein		blr1604	100	0	0	626	0	100				blr1604	100	1881	1881	100	100	1	1	1	0.0358491	0	0	0	1	1	0.0358491			0	0	0	0	0	0	1	1	0	0	0	0
Bdiaspc4_08095	1695189	1695536	348	115	hypothetical protein		bll1605	100	0	3e-80	115	0	100				bll1605	100	348	348	100	100	0
Bdiaspc4_08100	1695800	1696228	429	142	hypothetical protein		blr1606	100	0	7e-99	142	0	100				blr1606	100	429	429	100	100	0
Bdiaspc4_08105	1696162	1696467	306	101	hypothetical protein		bsr1607	100	0	3e-52	78	0	100		bll8279:gene_in_200k_del_region		bsr1607	100	306	237	77.45	100	0
Bdiaspc4_08110	1696889	1698018	1131	376	IS3-like element ISRj2 family transposase		bll1608, blr1923, bll7590	100	0	0	275	0	100				bll1608, bll7590, blr1923	100	1131	828	73.21	100	0
Bdiaspc4_08115	1698332	1699318	987	328	HAMP domain-containing protein		blr1610	100	0	0	328	0	100				blr1610	100	987	987	100	100	1	1	1	0.0740741	0	0	0	1	1	0.0740741			0	0	0	0	0	0	0	0	1	1	0	0
Bdiaspc4_08120	1699302	1700168	867	288	PAS domain S-box protein		blr1611	100	0	0	288	0	100				blr1611	100	867	867	100	100	1	1	1	0.0702479	0	0	0	1	1	0.0702479			0	0	0	0	0	0	1	1	0	0	0	0
Bdiaspc4_08125	1700491	1700772	282	93	hypothetical protein		NA	NA	NA	NA	NA	NA	NA				NA	NA	NA	NA	NA	NA	0
Bdiaspc4_08130	1700928	1701122	195	64	hypothetical protein		NA	NA	NA	NA	NA	NA	NA				NA	NA	NA	NA	NA	NA	0
Bdiaspc4_08135	1701239	1702102	864	287	DUF1738 domain-containing protein		blr1612	100	0	0	287	0	100				blr1612	100	864	864	100	100	0
Bdiaspc4_08145	1704606	1705946	1341	446	SAM-dependent methyltransferase		blr1616	100	0	0	446	0	100				blr1616	100	1341	1341	100	100	0
Bdiaspc4_08155	1706986	1707669	684	227	conjugal transfer protein TrbF		blr1618	100	0	5e-169	227	0	100				blr1618	100	684	684	100	100	0
Bdiaspc4_08160	1707744	1708700	957	318	P-type conjugative transfer protein TrbG	trbG	blr1619	100	0	0	318	0	100				blr1619	100	957	957	100	100	0
Bdiaspc4_08165	1708697	1709899	1203	400	TrbI/VirB10 family protein		blr1620	100	0	0	400	0	100				blr1620	100	1203	1203	100	100	0
Bdiaspc4_08170	1709905	1710141	237	78	DUF2274 domain-containing protein		bsr1621	100	0	6e-52	78	0	100				bsr1621	100	237	237	100	100	0
Bdiaspc4_08175	1710190	1710402	213	70	hypothetical protein		bsr1622	100	0	5e-46	70	0	100				bsr1622	100	213	213	100	100	0
Bdiaspc4_08185	1710800	1711180	381	126	hypothetical protein		bll1623	100	0	3e-90	126	0	100				bll1623	100	381	381	100	100	0
Bdiaspc4_08195	1713370	1713558	189	62	hypothetical protein		bsl1624	100	0	1e-39	62	0	100				bsl1624	100	189	189	100	100	0
Bdiaspc4_08200	1714008	1714541	534	177	hypothetical protein		blr1625	100	0	1e-130	177	0	100				blr1625	100	534	534	100	100	0
Bdiaspc4_08205	1714692	1715672	981	326	3-methyl-2-oxobutanoate hydroxymethyltransferase	panB	blr1626	100	0	0	326	0	100				blr1626	100	981	981	100	100	0
Bdiaspc4_08210	1715630	1716037	408	135	hypothetical protein		blr1627	100	0	3e-97	135	0	100				blr1627	100	408	408	100	100	0
Bdiaspc4_08215	1715898	1716128	231	76	hypothetical protein		bsr1628	97.22	1	3e-19	36	0	100				bsr1628	100	231	111	48.05	100	0
Bdiaspc4_08220	1716908	1720024	3117	1038	multidrug resistance protein		blr1629	100	0	0	1038	0	100				blr1629	100	3117	3117	100	100	0
Bdiaspc4_08225	1720299	1721306	1008	335	GDP-L-fucose synthase		bll1630	100	0	0	335	0	100				bll1630	100	1008	1008	100	100	0
Bdiaspc4_08230	1721278	1722396	1119	372	GDP-mannose 4,6-dehydratase	gmd	bll1631	100	0	0	372	0	100				bll1631	100	1119	1119	100	100	0
Bdiaspc4_08235	1723696	1725522	1827	608	glutamine--fructose-6-phosphate aminotransferase		blr1632	100	0	0	608	0	100				blr1632	100	1827	1827	100	100	0
Bdiaspc4_08240	1725843	1726076	234	77	cold shock domain-containing protein		NA	NA	NA	NA	NA	NA	NA				blr1633	100	234	441	94.87	50.34	0
Bdiaspc4_08245	1726916	1727272	357	118	hypothetical protein		bll1634	100	0	4e-83	118	0	100				bll1634	100	357	357	100	100	0
Bdiaspc4_08250	1727649	1728059	411	136	hypothetical protein		blr1635	100	0	4e-98	136	0	100				blr1635	100	411	411	100	100	0
Bdiaspc4_08255	1728077	1728394	318	105	hypothetical protein		bll1636	100	0	1e-75	105	0	100				bll1636	100	318	318	100	100	0
Bdiaspc4_08260	1728424	1728660	237	78	hypothetical protein		bsl1637	100	0	8e-50	78	0	100				bsl1637	100	237	237	100	100	0
Bdiaspc4_08265	1728959	1729147	189	62	plasmid maintenance system killer protein		NA	NA	NA	NA	NA	NA	NA				NA	NA	NA	NA	NA	NA	0
Bdiaspc4_08270	1729169	1729504	336	111	hypothetical protein		blr1638	100	0	1e-77	111	0	100				blr1638	100	336	336	100	100	0
Bdiaspc4_08275	1730094	1730309	216	71	hypothetical protein		NA	NA	NA	NA	NA	NA	NA				NA	NA	NA	NA	NA	NA	0
Bdiaspc4_08285	1731451	1732455	1005	334	hypothetical protein		blr1640	100	0	0	334	0	100				blr1640	100	1005	1005	100	100	0
Bdiaspc4_08305	1735421	1736227	807	268	hypothetical protein		bll1643	100	0	0	268	0	100				bll1643	100	807	807	100	100	0
Bdiaspc4_08310	1736502	1737308	807	268	EAL domain-containing protein		blr1644	100	0	0	268	0	100				blr1644	100	807	807	100	100	0
Bdiaspc4_08315	1737645	1737836	192	63	hypothetical protein		NA	NA	NA	NA	NA	NA	NA				NA	NA	NA	NA	NA	NA	0
Bdiaspc4_08320	1738248	1739028	780	259	IS5-like element ISBj2 family transposase		bsr1646	100	0	1e-58	90	0	100				bsr1646	100	780	273	35	100	0
Bdiaspc4_08325	1739080	1739409	330	109	hypothetical protein		bll8207	94.44	6	1e-69	108	0	99				bll8207	96.97	330	330	100	100	0
Bdiaspc4_08330	1739416	1740891	1476	491	group II intron reverse transcriptase/maturase	ltrA	bll8206	97.5	4	1e-107	160	0	86		bll8205:gene_in_200k_del_region, bll8206:gene_in_200k_del_region		NA	NA	NA	NA	NA	NA	0
Bdiaspc4_08335	1740990	1742339	1350	449	IS701-like element ISBj6 family transposase		bll1647	100	0	0	449	0	100				bll1647	100	1350	1350	100	100	0
Bdiaspc4_08340	1742730	1743098	369	122	hypothetical protein		bll1648	100	0	1e-84	122	0	100				bll1648	100	369	369	100	100	0
Bdiaspc4_08345	1743239	1744777	1539	512	DUF1521 domain-containing protein		blr1649	100	0	0	512	0	100				blr1649	100	1539	1539	100	100	0
Bdiaspc4_08350	1744806	1745186	381	126	hypothetical protein		blr1650	100	0	5e-86	126	0	100				blr1650	100	381	381	100	100	0
Bdiaspc4_08355	1745230	1745454	225	74	hypothetical protein		bsl1651	100	0	6e-51	74	0	100				bsl1651	100	225	225	100	100	0
Bdiaspc4_08360	1745492	1745695	204	67	hypothetical protein		bsl1652	100	0	3e-41	67	0	100				bsl1652	100	204	204	100	100	0
Bdiaspc4_08365	1745975	1746316	342	113	hypothetical protein		blr1653	100	0	1e-77	113	0	100				blr1653	100	342	342	100	100	0
Bdiaspc4_08370	1746324	1746623	300	99	hypothetical protein		NA	NA	NA	NA	NA	NA	NA				NA	NA	NA	NA	NA	NA	0
Bdiaspc4_08375	1746565	1746849	285	94	hypothetical protein		bsl1654	100	0	8e-64	94	0	100				bsl1654	100	285	285	100	100	0
Bdiaspc4_08380	1747062	1747772	711	236	IS6 family transposase		blr1655	100	0	7e-175	236	0	100				blr1655	100	711	711	100	100	0
Bdiaspc4_08385	1748061	1748867	807	268	glycosyl hydrolase		blr1656	100	0	0	268	0	100				blr1656	100	807	807	100	100	0
Bdiaspc4_08395	1749191	1750186	996	331	IS110 family transposase		blr1657	100	0	0	331	0	100				blr1657	100	996	996	100	100	0
Bdiaspc4_08400	1750485	1750772	288	95	hypothetical protein		NA	NA	NA	NA	NA	NA	NA				NA	NA	NA	NA	NA	NA	0
Bdiaspc4_08405	1750769	1751200	432	143	hypothetical protein		blr1658	100	0	2e-104	143	0	100				blr1658	100	432	432	100	100	0
Bdiaspc4_08410	1751331	1752359	1029	342	hypothetical protein		blr1659	100	0	0	342	0	100				blr1659	100	1029	1029	100	100	0
Bdiaspc4_08415	1752356	1753093	738	245	hypothetical protein		bll1660	100	0	0	245	0	100				bll1660	100	738	738	100	100	0
Bdiaspc4_08420	1753102	1753548	447	148	transposase		NA	NA	NA	NA	NA	NA	NA				blr1661	100	447	498	34.68	31.12	0
Bdiaspc4_08430	1754686	1755513	828	275	hypothetical protein		blr1663	100	0	0	275	0	100				blr1663	100	828	828	100	100	0
Bdiaspc4_08435	1755530	1756102	573	190	hypothetical protein		blr1664	100	0	3e-135	190	0	100				blr1664	100	573	573	100	100	0
Bdiaspc4_08440	1756092	1756733	642	213	DUF4194 domain-containing protein		blr1665	100	0	3e-156	213	0	100				blr1665	100	642	642	100	100	1	1	1	0.1	1	1	0.1	0	0	0			0	0	0	0	1	1	0	0	0	0	0	0
Bdiaspc4_08445	1756730	1760230	3501	1166	hypothetical protein		blr1666	100	0	0	1166	0	100				blr1666	100	3501	3501	100	100	0
Bdiaspc4_08450	1760227	1761432	1206	401	hypothetical protein		blr1667	100	0	0	401	0	100				blr1667	100	1206	1206	100	100	0
Bdiaspc4_08455	1761419	1762294	876	291	ImmA/IrrE family metallo-endopeptidase		bll1668	100	0	0	291	0	100				bll1668	100	876	876	100	100	0
Bdiaspc4_08460	1762297	1762623	327	108	XRE family transcriptional regulator		bll1669	100	0	1e-73	108	0	100				bll1669	100	327	327	100	100	1	6	2	1.20513	2	4	0.846154	1	2	0.358974			1	1	1	1	2	2	1	1	0	0	1	1
Bdiaspc4_08465	1762768	1763904	1137	378	hypothetical protein		blr1670	100	0	0	378	0	100				blr1670	100	1137	1137	100	100	1	1	1	0.0552147	1	1	0.0552147	0	0	0			0	0	1	1	0	0	0	0	0	0	0	0
Bdiaspc4_08470	1763891	1765372	1482	493	hypothetical protein		blr1671	100	0	0	493	0	100				blr1671	100	1482	1482	100	100	1	3	2	0.111111	2	2	0.0711111	1	1	0.04			1	1	1	1	0	0	1	1	0	0	0	0
Bdiaspc4_08475	1765385	1766146	762	253	hypothetical protein		blr1672	100	0	0	253	0	100				blr1672	100	762	762	100	100	0
Bdiaspc4_08480	1766143	1767321	1179	392	DUF1488 domain-containing protein		blr1673	100	0	0	392	0	100				blr1673	100	1179	1179	100	100	0
Bdiaspc4_08490	1767803	1768243	441	146	hypothetical protein		bll1674	99.32	1	4e-103	146	0	78				bll1674	100	441	567	100	77.78	0
Bdiaspc4_08495	1768482	1769243	762	253	IS6-like element ISBj7 family transposase		bll1675	100	0	0	253	0	100				bll1675	100	762	762	100	100	0
Bdiaspc4_08500	1769487	1771349	1863	620	hypothetical protein		blr1676	100	0	0	620	0	100				blr1676	100	1863	1863	100	100	1	6	4	0.198642	4	6	0.198642	0	0	0			1	1	4	5	0	0	0	0	0	0	0	0
Bdiaspc4_08515	1772008	1772523	516	171	ABC transporter permease subunit		blr1679	99.09	1	4e-73	110	0	100				blr1679	100	516	333	64.53	100	0
Bdiaspc4_08520	1772520	1773182	663	220	amino acid ABC transporter permease		blr1680	100	0	8e-154	220	0	100				blr1680	100	663	663	100	100	0
Bdiaspc4_08525	1773348	1774108	762	253	IS5-like element ISBj2 family transposase		bsl1597, bsr1662, bsr1682, bsr3867	100	0	8e-59	90	0	100				bsr1682, bsr3867	100	762	273	35.83	100	0
Bdiaspc4_08535	1774581	1774871	291	96	DUF2274 domain-containing protein		bsr1683	100	0	2e-66	96	0	100				bsr1683	100	291	291	100	100	0
Bdiaspc4_08540	1774868	1775182	315	104	hypothetical protein		bll1684	100	0	8e-73	104	0	100				bll1684	100	315	315	100	100	0
Bdiaspc4_08550	1776118	1776306	189	62	hypothetical protein		NA	NA	NA	NA	NA	NA	NA				NA	NA	NA	NA	NA	NA	0
Bdiaspc4_08555	1776620	1778011	1392	463	aspartate aminotransferase family protein		blr1686	100	0	0	463	0	100				blr1686	100	1392	1392	100	100	1	1	1	0.0462287	0	0	0	1	1	0.0462287			0	0	0	0	0	0	0	0	1	1	0	0
Bdiaspc4_08565	1778736	1779239	504	167	type II toxin-antitoxin system YhaV family toxin		bll1687	100	0	2e-122	167	0	100				bll1687	100	504	504	100	100	1	12	3	1.60317	3	6	0.833333	3	6	0.769841	0.0906721	0.999944	2	2	1	1	2	3	3	3	1	1	2	2
Bdiaspc4_08570	1779236	1779598	363	120	type II toxin-antitoxin system PrlF family antitoxin		bll1688	100	0	9e-81	120	0	100				bll1688	100	363	363	100	100	1	8	4	1.15534	3	4	0.592233	3	4	0.563107			2	2	2	2	0	0	1	1	2	2	1	1
Bdiaspc4_08585	1781774	1782499	726	241	transposase		blr1692	100	0	1e-175	241	0	100				blr1692	100	726	726	100	100	0
Bdiaspc4_08590	1782679	1787829	5151	1716	hypothetical protein		blr1693	100	0	0	1716	0	100				blr1693	100	5151	5151	100	100	0
Bdiaspc4_08600	1788564	1788821	258	85	WGR domain-containing protein		bsl1696, bsr8241	100	0	9e-58	85	0	100		bsr8241:gene_in_200k_del_region		bsl1696, bsr8241	100	258	258	100	100	1	1	1	0.253521	0	0	0	1	1	0.253521			0	0	0	0	0	0	0	0	1	1	0	0
Bdiaspc4_08605	1789391	1789612	222	73	hypothetical protein		NA	NA	NA	NA	NA	NA	NA				NA	NA	NA	NA	NA	NA	1	2	1	0.492754	1	1	0.246377	1	1	0.246377			0	0	0	0	1	1	0	0	0	0	1	1
Bdiaspc4_08610	1790137	1790481	345	114	hypothetical protein		bll1697, blr8240	100	0	2e-77	114	0	100		blr8240:gene_in_200k_del_region		bll1697, blr8240	100	345	345	100	100	0
Bdiaspc4_08620	1791032	1791388	357	118	IS66 family insertion sequence hypothetical protein		blr1699	100	0	6e-83	118	0	100				blr1699	100	357	357	100	100	0
Bdiaspc4_08625	1791442	1792989	1548	515	IS66 family transposase		bll8237	100	0	1e-38	70	0	67				blr1700	100	1548	1548	100	100	0
Bdiaspc4_08630	1793203	1794501	1299	432	conjugal transfer protein		bll8232	100	0	3e-09	22	0	4				bll1701	100	1299	1299	100	100	0
Bdiaspc4_08635	1794475	1795539	1065	354	IS630 family transposase		blr1702, blr1716, blr1829, blr1911, blr2076, blr2165, bll4642, blr4868, blr7550, bll8293	100	0	0	354	0	100		bll8293:gene_in_200k_del_region		bll4642, bll8293, blr1702, blr2076, blr2165	100	1065	1065	100	100	0										5.17804	0.103254													0	0	0
Bdiaspc4_08640	1795587	1797383	1797	598	recombinase family protein		bll1703	100	0	0	598	0	100				bll1703	100	1797	1797	100	100	0
Bdiaspc4_08650	1797803	1800055	2253	750	hypothetical protein		blr1704	100	0	0	750	0	100				blr1704	100	2253	2253	100	100	0
Bdiaspc4_08655	1800328	1804653	4326	1441	hypothetical protein		blr1705	100	0	0	1441	0	100				blr1705	100	4326	4326	100	100	0
Bdiaspc4_08660	1805003	1806553	1551	516	IS21-like element ISBj11 family transposase		blr1706, bll1997, bll3527, bll5000	100	0	0	516	0	100				bll1997, bll3527, bll5000, blr1706	100	1551	1551	100	100	0																								0	0	0
Bdiaspc4_08665	1806514	1807359	846	281	cell division protein ZapE	zapE	blr1707, bll1899, bll1996, bll3526, bll4999	100	0	0	281	0	100				bll1899, bll1996, bll3526, bll4999, blr1707	100	846	846	100	100	0
Bdiaspc4_08670	1807423	1807701	279	92	hypothetical protein		bsl1708	100	0	4e-62	92	0	100				bsl1708	100	279	279	100	100	0
Bdiaspc4_08675	1807767	1808345	579	192	hypothetical protein		blr1709	100	0	1e-134	192	0	100				blr1709	100	579	579	100	100	0
Bdiaspc4_08680	1808354	1809085	732	243	transposase		bll1710, blr1835	100	0	7e-177	243	0	100				bll1710, blr1835	100	732	732	100	100	0
Bdiaspc4_08690	1810387	1811694	1308	435	IS256 family transposase		bll1779	100	0	0	435	0	100				bll1779, blr1712	100	1308	1308, 1158	100, 88.53	100	0
Bdiaspc4_08695	1812492	1812881	390	129	response regulator		bsl1713	100	0	1e-90	129	0	100				bsl1713	100	390	390	100	100	1	1	1	0.119658	0	0	0	1	1	0.119658			0	0	0	0	0	0	0	0	0	0	1	1
Bdiaspc4_08700	1812963	1813646	684	227	DNA-binding response regulator		bll1714	100	0	6e-168	227	0	100				bll1714	100	684	684	100	100	1	3	1	0.244565	1	1	0.0815217	1	2	0.163043			0	0	0	0	1	1	0	0	1	1	1	1
Bdiaspc4_08705	1813643	1816312	2670	889	nodulation protein V		bll1715	100	0	0	889	0	100				bll1715	100	2670	2670	100	100	0
Bdiaspc4_08710	1817191	1818255	1065	354	IS630 family transposase		blr1702, blr1716, blr1829, blr1911, blr2076, blr2165, bll4642, blr4868, blr7550, bll8293	100	0	0	354	0	100		bll8293:gene_in_200k_del_region		blr1716, blr1829, blr1911, blr4868, blr7550, bll4232	100	1065	1065, 990	100, 92.96	100	0										5.17804	0.103254													0	0	0
Bdiaspc4_08715	1818331	1819089	759	252	IS5 family transposase		blr1953	100	0	3e-22	43	0	28				blr1717	100	759	759	100	100	0
Bdiaspc4_08720	1819212	1820528	1317	438	C4-dicarboxylate transporter 1		bll1718	100	0	0	438	0	100				bll1718	100	1317	1317	100	100	1	2	2	0.0700483	0	0	0	2	2	0.0700483			0	0	0	0	0	0	1	1	1	1	0	0
Bdiaspc4_08725	1821636	1822247	612	203	molybdenum ABC transporter permease		blr1719	100	0	6e-141	203	0	100				blr1719	100	612	612	100	100	0
Bdiaspc4_08730	1822893	1823984	1092	363	twin-arginine translocation signal domain-containing protein		blr1720	100	0	0	363	0	100				blr1720	100	1092	1092	100	100	0
Bdiaspc4_08735	1823998	1825788	1791	596	nickel-dependent hydrogenase large subunit		blr1721	100	0	0	596	0	100				blr1721	100	1791	1791	100	100	0
Bdiaspc4_08740	1825751	1826485	735	244	Ni/Fe-hydrogenase, b-type cytochrome subunit	cybH	blr1722	100	0	5e-180	244	0	100				blr1722	100	735	735	100	100	0
Bdiaspc4_08750	1827121	1827411	291	96	HypC/HybG/HupF family hydrogenase formation chaperone	hypC	bsr1725	100	0	5e-66	96	0	100				bsr1725	100	291	291	100	100	0
Bdiaspc4_08755	1827592	1827987	396	131	hypothetical protein		blr1726	100	0	2e-90	131	0	100				blr1726	100	396	396	100	100	0
Bdiaspc4_08760	1828289	1828840	552	183	hydrogenase expression/formation protein		blr1727	100	0	8e-134	183	0	100				blr1727	100	552	552	100	100	0
Bdiaspc4_08770	1830022	1830363	342	113	hydrogenase maturation nickel metallochaperone HypA	hypA	blr1730	100	0	3e-78	113	0	100				blr1730	100	342	342	100	100	0
Bdiaspc4_08780	1831212	1832341	1131	376	IS3-like element ISRj2 family transposase		blr0018, blr1734, bll2116, blr8236, blr8261	100	0	0	275	0	100				blr1734	100	1131	828	73.21	100	0
Bdiaspc4_08790	1832625	1834370	1746	581	HypC/HybG/HupF family hydrogenase formation chaperone	hypC	blr1735	100	0	0	581	0	100				blr1735	100	1746	1746	100	100	0
Bdiaspc4_08795	1834358	1835509	1152	383	hydrogenase formation protein HypD	hypD	blr1736	100	0	0	383	0	100				blr1736	100	1152	1152	100	100	0
Bdiaspc4_08800	1835506	1836552	1047	348	hydrogenase expression/formation protein HypE	hypE	blr1737	100	0	0	348	0	100				blr1737	100	1047	1047	100	100	0
Bdiaspc4_08805	1836937	1838049	1113	370	alanine dehydrogenase	ald	blr1738	100	0	0	370	0	100				blr1738	100	1113	1113	100	100	0
Bdiaspc4_08810	1838588	1838782	195	64	ferredoxin		bsr1739	100	0	5e-41	64	0	100				bsr1739	100	195	195	100	100	1	7	2	2.76667	0	0	0	2	7	2.76667			0	0	0	0	0	0	1	2	1	2	2	3
Bdiaspc4_08815	1838926	1839990	1065	354	IS630-like element ISRj1 family transposase		blr1740, blr1807	100	0	0	354	0	100		bll8293:gene_in_200k_del_region		blr1740	100	1065	1065	100	100	0										5.17804	0.103254													0	0	0
Bdiaspc4_08825	1841802	1843304	1503	500	nitrogenase molybdenum-iron protein alpha chain	nifD	blr1743	100	0	0	500	0	100				blr1743	100	1503	1503	100	100	1	32	11	1.20713	0	0	0	11	32	1.20713	5.95186	0.00659705	0	0	0	0	0	0	7	7	10	13	9	12
Bdiaspc4_08830	1843370	1844926	1557	518	nitrogenase molybdenum-iron protein subunit beta	nifK	blr1744	100	0	0	518	0	100				blr1744	100	1557	1557	100	100	1	74	23	2.54237	0	0	0	23	74	2.54237	7.14302	2.48476e-05	0	0	0	0	0	0	18	26	19	31	14	17
Bdiaspc4_08835	1845019	1846662	1644	547	nitrogenase iron-molybdenum cofactor biosynthesis protein NifE	nifE	blr1745	100	0	0	547	0	100				blr1745	100	1644	1644	100	100	1	38	14	1.30879	0	0	0	14	38	1.30879	6.18495	0.00267324	0	0	0	0	0	0	13	18	9	11	8	9
Bdiaspc4_08840	1846672	1848081	1410	469	nitrogenase iron-molybdenum cofactor biosynthesis protein NifN	nifN	blr1746	100	0	0	469	0	100				blr1746	100	1410	1410	100	100	1	25	10	0.861502	0	0	0	10	25	0.861502	5.59474	0.0225463	0	0	0	0	0	0	5	7	7	9	7	9
Bdiaspc4_08845	1848078	1848473	396	131	nitrogen fixation protein NifX	nifX	blr1747	100	0	6e-92	131	0	100				blr1747	100	396	396	100	100	1	28	7	3.67227	0	0	0	7	28	3.67227	5.77066	0.0169709	0	0	0	0	0	0	3	4	6	11	7	13
Bdiaspc4_08850	1848480	1848944	465	154	NifX-associated nitrogen fixation protein		blr1748	100	0	5e-111	154	0	100				blr1748	100	465	465	100	100	1	4	1	0.533333	0	0	0	1	4	0.533333			0	0	0	0	0	0	1	2	1	1	1	1
Bdiaspc4_08855	1848964	1849158	195	64	hypothetical protein		bsr1749	98.11	1	2e-32	53	0	100				bsr1749	100	195	162	83.08	100	0
Bdiaspc4_08860	1849169	1849462	294	97	ferredoxin III, nif-specific	fdxB	bsr1750	100	0	6e-68	97	0	100				bsr1750	100	294	294	100	100	1	4	3	0.764045	0	0	0	3	4	0.764045			0	0	0	0	0	0	1	1	0	0	2	3
Bdiaspc4_08865	1849797	1850171	375	124	hypothetical protein		bll1751	100	0	8e-89	124	0	100				bll1751	100	375	375	100	100	0
Bdiaspc4_08870	1850454	1851188	735	244	host specificity protein		blr1752	100	0	0	244	0	100				blr1752	100	735	735	100	100	0
Bdiaspc4_08875	1851787	1852170	384	127	Rieske (2Fe-2S) protein		blr1753	100	0	1e-92	127	0	100				blr1753	100	384	384	100	100	0
Bdiaspc4_08880	1852192	1852911	720	239	hypothetical protein		bll1754	100	0	2e-179	239	0	100				bll1754	100	720	720	100	100	1	37	12	2.63158	0	0	0	12	37	2.63158	6.15612	0.00267324	0	0	0	0	0	0	9	12	6	13	8	12
Bdiaspc4_08885	1853042	1853362	321	106	iron-sulfur cluster assembly accessory protein		blr1755	100	0	9e-75	106	0	100				blr1755	100	321	321	100	100	1	17	4	3.19388	0	0	0	4	17	3.19388	5.03761	0.14685	0	0	0	0	0	0	3	5	3	6	4	6
Bdiaspc4_08890	1853686	1854867	1182	393	cysteine desulfurase NifS	nifS	blr1756	100	0	0	393	0	100				blr1756	100	1182	1182	100	100	1	84	19	4.86167	0	0	0	19	84	4.86167	7.33952	1.01349e-05	0	0	0	0	0	0	14	24	17	32	16	28
Bdiaspc4_08895	1854864	1855088	225	74	putative nitrogen fixation protein NifT	nifT	bsr1757	100	0	2e-48	74	0	100				bsr1757	100	225	225	100	100	1	26	6	6.5625	0	0	0	6	26	6.5625	5.64041	0.0201079	0	0	0	0	0	0	6	10	6	9	5	7
Bdiaspc4_08900	1855527	1855748	222	73	hypothetical protein		bsr1758	100	0	9e-48	73	0	100				bsr1758	100	222	222	100	100	0
Bdiaspc4_08905	1855836	1857335	1500	499	nitrogenase cofactor biosynthesis protein NifB	nifB	blr1759	100	0	0	499	0	100				blr1759	100	1500	1500	100	100	1	29	14	0.962306	0	0	0	14	29	0.962306	5.79813	0.0111029	0	0	0	0	0	0	9	10	10	11	7	8
Bdiaspc4_08910	1857346	1857570	225	74	ferredoxin-like protein in nif region		bsr1760	100	0	4e-49	74	0	100				bsr1760	100	225	225	100	100	1	5	3	1.48485	0	0	0	3	5	1.48485			0	0	0	0	0	0	2	2	1	1	1	2
Bdiaspc4_08915	1857572	1858135	564	187	nitrogen fixation protein NifZ		blr1761	100	0	3e-136	187	0	100				blr1761	100	564	564	100	100	1	6	2	0.5	0	0	0	2	6	0.5			0	0	0	0	0	0	1	1	2	3	2	2
Bdiaspc4_08920	1858388	1858747	360	119	DUF3024 domain-containing protein		NA	NA	NA	NA	NA	NA	NA				bll1762	100	360	354	83.33	84.75	0
Bdiaspc4_08925	1858781	1859125	345	114	hypothetical protein		blr1763	100	0	3e-82	114	0	100				blr1763	100	345	345	100	100	0
Bdiaspc4_08935	1859398	1859694	297	98	hypothetical protein		bsr1764	100	0	2e-66	98	0	100				bsr1764	100	297	297	100	100	0
Bdiaspc4_08940	1859845	1860192	348	115	(2Fe-2S) ferredoxin domain-containing protein		blr1765	100	0	2e-84	115	0	100				blr1765	100	348	348	100	100	1	7	2	0.951456	0	0	0	2	7	0.951456			0	0	0	0	0	0	2	2	2	3	1	2
Bdiaspc4_08945	1860598	1861188	591	196	OmpW family protein		bll1766	100	0	4e-142	196	0	100				bll1766	100	591	591	100	100	1	51	6	4.68254	1	1	0.10582	6	50	4.57672	5.64765	0.00596763	0	0	1	1	0	0	4	7	5	19	6	24
Bdiaspc4_08950	1861551	1861976	426	141	arsenate reductase family protein		bll1767	100	0	3e-103	141	0	100				bll1767	100	426	426	100	100	1	1	1	0.206349	0	0	0	1	1	0.206349			0	0	0	0	0	0	0	0	1	1	0	0
Bdiaspc4_08955	1861994	1862362	369	122	hypothetical protein		blr1768	100	0	2e-86	122	0	100				blr1768	100	369	369	100	100	0
Bdiaspc4_08960	1862544	1863428	885	294	nitrogenase iron protein	nifH	blr1769	100	0	0	294	0	100				blr1769	100	885	885	100	100	1	127	17	7.70849	0	0	0	17	127	7.70849	7.93487	3.74612e-07	0	0	0	0	0	0	15	32	15	53	16	42
Bdiaspc4_08965	1863533	1864351	819	272	nitrogen fixation protein NifQ		blr1770	100	0	0	272	0	100				blr1770	100	819	819	100	100	1	13	8	0.933333	0	0	0	8	13	0.933333	4.63488	0.361858	0	0	0	0	0	0	5	5	5	5	3	3
Bdiaspc4_08970	1864502	1864765	264	87	hypothetical protein		NA	NA	NA	NA	NA	NA	NA				NA	NA	NA	NA	NA	NA	1	1	1	0.253012	0	0	0	1	1	0.253012			0	0	0	0	0	0	0	0	1	1	0	0
Bdiaspc4_08975	1865006	1865347	342	113	nitrogenase stabilizing/protective protein NifW	nifW	blr1771	100	0	3e-78	113	0	100				blr1771	100	342	342	100	100	1	22	10	2.94624	0	0	0	10	22	2.94624	5.3995	0.0457264	0	0	0	0	0	0	7	8	7	8	6	6
Bdiaspc4_08980	1865483	1865692	210	69	hypothetical protein		bsl1772	100	0	3e-44	69	0	100				bsl1772	100	210	210	100	100	0
Bdiaspc4_08985	1866298	1867407	1110	369	protein FixB		blr1773	100	0	0	369	0	100				blr1773	100	1110	1110	100	100	1	34	10	1.85886	0	0	0	10	34	1.85886	6.02804	0.00507733	0	0	0	0	0	0	7	8	10	16	7	10
Bdiaspc4_08990	1867419	1868726	1308	435	protein FixC		blr1774	100	0	0	435	0	100				blr1774	100	1308	1308	100	100	1	28	14	1.10904	0	0	0	14	28	1.10904	5.75589	0.0165105	0	0	0	0	0	0	5	5	11	13	10	10
Bdiaspc4_08995	1868765	1869061	297	98	ferredoxin family protein		bsr1775	100	0	3e-70	98	0	100				bsr1775	100	297	297	100	100	0
Bdiaspc4_09000	1869273	1869821	549	182	alkyl hydroperoxide reductase AhpD		bll1776	100	0	7e-132	182	0	100				bll1776	100	549	549	100	100	1	14	5	1.55814	0	0	0	5	14	1.55814	4.74774	0.277612	0	0	0	0	0	0	4	4	5	6	3	4
Bdiaspc4_09005	1869828	1870382	555	184	peroxiredoxin		bll1777	100	0	2e-137	184	0	100				bll1777	100	555	555	100	100	1	12	5	1.15152	0	0	0	5	12	1.15152	4.53146	0.449234	0	0	0	0	0	0	3	3	4	5	3	4
Bdiaspc4_09015	1870823	1871952	1131	376	IS3-like element ISRj2 family transposase		bll1608, blr1923, bll7590	100	0	0	275	0	100				bll1608, bll7590, blr1923	100	1131	828	73.21	100	0
Bdiaspc4_09025	1872778	1874085	1308	435	IS256 family transposase		bll1779	100	0	0	435	0	100				bll1779, blr1712	100	1308	1308, 1158	100, 88.53	100	0
Bdiaspc4_09030	1874103	1875254	1152	383	molybdenum ABC transporter ATP-binding protein	modC	bll1780	100	0	0	383	0	100				bll1780	100	1152	1152	100	100	0
Bdiaspc4_09035	1875946	1876359	414	137	IS66 family insertion sequence hypothetical protein		blr1781, bll2161	100	0	2e-93	137	0	100				bll2161, blr1781	100	414	414	100	100	0
Bdiaspc4_09040	1876356	1876709	354	117	IS66 family insertion sequence hypothetical protein		blr1782, bll2160	100	0	3e-80	117	0	100				bll2160, blr1782	100	354	354	100	100	0
Bdiaspc4_09045	1876782	1878386	1605	534	IS66-like element ISBj7 family transposase		blr1783, bll2159	100	0	0	534	0	100				bll2159, blr1783	100	1605	1605	100	100	2	1	1	0.0478261	1	1	0.0478261	0	0	0			1	1	0	0	0	0	0	0	0	0	0	0
Bdiaspc4_09055	1879297	1879656	360	119	hypothetical protein		blr1785	100	0	2e-85	119	0	100				blr1785	100	360	360	100	100	0
Bdiaspc4_09060	1880131	1880433	303	100	hypothetical protein		bll1786	100	0	9e-70	100	0	100				bll1786	100	303	303	100	100	0
Bdiaspc4_09070	1883002	1883721	720	239	hypothetical protein		bll1790	100	0	7e-178	239	0	100				bll1790	100	720	720	100	100	0
Bdiaspc4_09075	1883776	1884525	750	249	hypothetical protein		bll1791	100	0	0	249	0	100				bll1791	100	750	750	100	100	1	28	6	2.32386	5	11	0.897727	6	17	1.42614	0.724389	0.999944	4	5	3	3	3	3	4	6	6	6	5	5
Bdiaspc4_09080	1885061	1885873	813	270	insulinase family protein		bll1792	100	0	0	270	0	100				bll1792	100	813	813	100	100	0
Bdiaspc4_09085	1885785	1886504	720	239	insulinase family protein		bll1793	100	0	2e-175	239	0	100				bll1793	100	720	720	100	100	0
Bdiaspc4_09095	1888011	1888202	192	63	hypothetical protein		NA	NA	NA	NA	NA	NA	NA				NA	NA	NA	NA	NA	NA	0
Bdiaspc4_09100	1888543	1888995	453	150	hypothetical protein		bll1796	100	0	3e-107	150	0	100				bll1796	100	453	453	100	100	0
Bdiaspc4_09105	1888970	1889392	423	140	hypothetical protein		bll1797	100	0	4e-103	140	0	100				bll1797	100	423	423	100	100	0
Bdiaspc4_09110	1889413	1889835	423	140	hypothetical protein		bll1798	100	0	1e-99	140	0	100				bll1798	100	423	423	100	100	0
Bdiaspc4_09115	1889960	1890550	591	196	hypothetical protein		bll1799	100	0	9e-138	196	0	100				bll1799	100	591	591	100	100	0
Bdiaspc4_09120	1890581	1892680	2100	699	EscV/YscV/HrcV family type III secretion system export apparatus protein		bll1800	100	0	0	699	0	100				bll1800	100	2100	2100	100	100	0
Bdiaspc4_09125	1892690	1893118	429	142	hypothetical protein		bll1801	100	0	2e-98	142	0	100				bll1801	100	429	429	100	100	0
Bdiaspc4_09130	1893121	1893657	537	178	hypothetical protein		bll1802	100	0	3e-127	178	0	100				bll1802	100	537	537	100	100	0
Bdiaspc4_09135	1893691	1894584	894	297	hypothetical protein		bll1803	100	0	0	297	0	100				bll1803	100	894	894	100	100	0
Bdiaspc4_09140	1894701	1894892	192	63	hypothetical protein		NA	NA	NA	NA	NA	NA	NA				NA	NA	NA	NA	NA	NA	0
Bdiaspc4_09145	1894935	1895243	309	102	hypothetical protein		bll1804	100	0	2e-69	102	0	100				bll1804	100	309	309	100	100	0
Bdiaspc4_09150	1895341	1895859	519	172	hypothetical protein		bll1805	100	0	9e-124	172	0	100				bll1805	100	519	519	100	100	1	1	1	0.0827586	1	1	0.0827586	0	0	0			1	1	0	0	0	0	0	0	0	0	0	0
Bdiaspc4_09155	1896152	1897606	1455	484	DUF1521 domain-containing protein		blr1806	100	0	0	484	0	100				blr1806	100	1455	1455	100	100	0
Bdiaspc4_09160	1897761	1898825	1065	354	IS630-like element ISRj1 family transposase		blr1740, blr1807	100	0	0	354	0	100		bll8293:gene_in_200k_del_region		blr5724	100	1065	675	19.06	30.07	0										5.17804	0.103254													0	0	0
Bdiaspc4_09165	1899396	1899599	204	67	hypothetical protein		bsl1808	100	0	6e-41	67	0	100				bsl1808	100	204	204	100	100	0
Bdiaspc4_09170	1899753	1900019	267	88	hypothetical protein		bsr1809	100	0	1e-59	88	0	100				bsr1809	100	267	267	100	100	0
Bdiaspc4_09175	1899965	1900468	504	167	hypothetical protein		bll1810	100	0	9e-118	167	0	100				bll1810	100	504	504	100	100	0
Bdiaspc4_09180	1900749	1901462	714	237	nodulation protein NolW		bll1811	100	0	1e-172	237	0	100				bll1811	100	714	714	100	100	0
Bdiaspc4_09185	1901612	1902124	513	170	nodulation protein NolB		blr1812	100	0	3e-118	170	0	100				blr1812	100	513	513	100	100	0
Bdiaspc4_09190	1902133	1902996	864	287	EscJ/YscJ/HrcJ family type III secretion inner membrane ring protein		blr1813	100	0	0	287	0	100				blr1813	100	864	864	100	100	0
Bdiaspc4_09195	1903008	1903646	639	212	nodulation protein NolU		blr1814	100	0	4e-149	212	0	100				blr1814	100	639	639	100	100	0
Bdiaspc4_09200	1903643	1904263	621	206	HrpE/YscL family type III secretion apparatus protein		blr1815	100	0	5e-147	206	0	100				blr1815	100	621	621	100	100	0
Bdiaspc4_09205	1904260	1905615	1356	451	EscN/YscN/HrcN family type III secretion system ATPase		blr1816	100	0	0	451	0	100				blr1816	100	1356	1356	100	100	0
Bdiaspc4_09210	1905591	1906127	537	178	hypothetical protein		blr1817	100	0	5e-125	178	0	100				blr1817	100	537	537	100	100	0
Bdiaspc4_09215	1906124	1907245	1122	373	YscQ/HrcQ family type III secretion apparatus protein		blr1818	100	0	0	373	0	100				blr1818	100	1122	1122	100	100	0
Bdiaspc4_09220	1907238	1907903	666	221	EscR/YscR/HrcR family type III secretion system export apparatus protein		blr1819	100	0	5e-160	221	0	100				blr1819	100	666	666	100	100	0
Bdiaspc4_09225	1907906	1908181	276	91	EscS/YscS/HrcS family type III secretion system export apparatus protein		bsr1820	100	0	3e-58	91	0	100				bsr1820	100	276	276	100	100	0
Bdiaspc4_09230	1908192	1909013	822	273	EscT/YscT/HrcT family type III secretion system export apparatus protein		blr1821	100	0	0	273	0	100				blr1821	100	822	822	100	100	0
Bdiaspc4_09235	1909010	1910047	1038	345	EscU/YscU/HrcU family type III secretion system export apparatus switch protein		blr1822	100	0	0	345	0	100				blr1822	100	1038	1038	100	100	0
Bdiaspc4_09240	1910057	1910816	762	253	IS5-like element ISBj2 family transposase		bsl1597, bsr1662, bsr1682, bsr3867	100	0	8e-59	90	0	100				bsl1597, bsr1662	100	762	273	35.83	100	0
Bdiaspc4_09255	1912592	1913680	1089	362	IS110 family transposase		blr1827	100	0	0	362	0	100				blr1827	100	1089	1089	100	100	0
Bdiaspc4_09265	1914066	1914287	222	73	hypothetical protein		bsl1828	100	0	4e-46	73	0	100				bsl1828	100	222	222	100	100	0
Bdiaspc4_09270	1914388	1915452	1065	354	IS630 family transposase		blr1702, blr1716, blr1829, blr1911, blr2076, blr2165, bll4642, blr4868, blr7550, bll8293	100	0	0	354	0	100		bll8293:gene_in_200k_del_region		blr1716, blr1829, blr1911, blr4868, blr7550, bll4232	100	1065	1065, 990	100, 92.96	100	0										5.17804	0.103254													0	0	0
Bdiaspc4_09275	1916456	1916857	402	133	hypothetical protein		blr1830	100	0	2e-93	133	0	100				blr1830	100	402	402	100	100	1	14	6	2.03175	1	2	0.333333	6	12	1.69841	2.68504	0.999944	1	1	1	1	0	0	3	3	5	5	4	4
Bdiaspc4_09280	1917692	1917898	207	68	hypothetical protein		bsr1831	100	0	3e-44	68	0	100				bsr1831	100	207	207	100	100	0
Bdiaspc4_09285	1918028	1919362	1335	444	IS5-like element ISBj2_B family transposase		bll1832	100	0	0	444	0	100				bll1832	100	1335	1335	100	100	1	1	1	0.080292	1	1	0.080292	0	0	0			0	0	0	0	1	1	0	0	0	0	0	0
Bdiaspc4_09300	1921373	1922104	732	243	transposase		bll1710, blr1835	100	0	7e-177	243	0	100				bll1710, blr1835	100	732	732	100	100	0
Bdiaspc4_09305	1922159	1922617	459	152	hypothetical protein		bll1836	100	0	1e-108	152	0	100				bll1836	100	459	459	100	100	0
Bdiaspc4_09320	1924435	1924764	330	109	ribbon-helix-helix protein, CopG family		bll1960	100	0	2e-70	109	0	100				bll1960	100	330	330	100	100	0
Bdiaspc4_09325	1924905	1926767	1863	620	recombinase family protein		blr1838	100	0	0	620	0	100				blr1838	100	1863	1863	100	100	0
Bdiaspc4_09330	1926757	1927233	477	158	hypothetical protein		blr1839	100	0	8e-114	158	0	92				blr1839	100	477	519	100	91.91	0
Bdiaspc4_09335	1927526	1929841	2316	771	hypothetical protein		bll1840	100	0	0	771	0	100				bll1840	100	2316	2316	100	100	0
Bdiaspc4_09340	1930037	1930699	663	220	hypothetical protein		bll1841	100	0	6e-160	220	0	100				bll1841	100	663	663	100	100	0
Bdiaspc4_09345	1930710	1932164	1455	484	type II and III secretion system protein family protein		bll1842	100	0	0	430	0	100				bll1842	100	1455	1293	88.87	100	0
Bdiaspc4_09350	1932191	1932880	690	229	DNA-binding response regulator		bll1843	100	0	1e-167	229	0	100				bll1843	100	690	690	100	100	0
Bdiaspc4_09355	1932920	1933300	381	126	hypothetical protein		bll1844	100	0	2e-87	126	0	100				bll1844	100	381	381	100	100	0
Bdiaspc4_09360	1933517	1933693	177	58	hypothetical protein		bsl1845	100	0	5e-38	58	0	100				bsl1845	100	177	177	100	100	0
Bdiaspc4_09365	1934894	1935961	1068	355	hypothetical protein		bll1846	100	0	0	355	0	100				bll1846	100	1068	1068	100	100	0
Bdiaspc4_09370	1936560	1936994	435	144	VirK protein		blr1847	100	0	1e-104	144	0	100				blr1847	100	435	435	100	100	0
Bdiaspc4_09375	1937457	1938326	870	289	hypothetical protein		bll1848	100	0	0	289	0	100				bll1848	100	870	870	100	100	0
Bdiaspc4_09380	1938680	1938916	237	78	hypothetical protein		NA	NA	NA	NA	NA	NA	NA				NA	NA	NA	NA	NA	NA	0
Bdiaspc4_09385	1938892	1939044	153	50	hypothetical protein		bsl1849	100	0	5e-30	50	0	100				bsl1849	100	153	153	100	100	0
Bdiaspc4_09390	1939471	1939794	324	107	hypothetical protein		blr1850	100	0	6e-76	107	0	100				blr1850	100	324	324	100	100	0
Bdiaspc4_09395	1939772	1941253	1482	493	pentapeptide repeat-containing protein		blr1851	100	0	0	493	0	100				blr1851	100	1482	1482	100	100	1	3	1	0.188341	0	0	0	1	3	0.188341			0	0	0	0	0	0	1	1	1	1	1	1
Bdiaspc4_09400	1941438	1942319	882	293	pantoate--beta-alanine ligase		blr1852	100	0	0	293	0	100				blr1852	100	882	882	100	100	1	4	3	0.23166	0	0	0	3	4	0.23166			0	0	0	0	0	0	1	2	2	2	0	0
Bdiaspc4_09405	1942870	1944111	1242	413	cytochrome P450		blr1853	100	0	0	413	0	100				blr1853	100	1242	1242	100	100	0
Bdiaspc4_09410	1944538	1946781	2244	747	hypothetical protein		blr1854	100	0	0	747	0	100				blr1854	100	2244	2244	100	100	0
Bdiaspc4_09415	1947112	1948122	1011	336	IS481 family transposase		bll1855	100	0	0	336	0	100				bll1855	100	1011	1011	100	100	0
Bdiaspc4_09420	1948265	1948558	294	97	IS5 family transposase		bsl1856	100	0	1e-67	97	0	100				bsl1856	100	294	294	100	100	0
Bdiaspc4_09425	1948636	1948908	273	90	hypothetical protein		bsl1857	100	0	3e-62	90	0	100				bsl1857	100	273	273	100	100	0
Bdiaspc4_09430	1949142	1949525	384	127	hypothetical protein		bll1858	100	0	2e-91	127	0	100				bll1858	100	384	384	100	100	0
Bdiaspc4_09435	1949633	1950178	546	181	hypothetical protein		blr1859	100	0	2e-133	181	0	100				blr1859	100	546	546	100	100	0
Bdiaspc4_09445	1951318	1951860	543	180	hypothetical protein		bll1862, bll8201	100	0	1e-131	180	0	100		bll8201:gene_in_200k_del_region		bll1862, bll8201	100	543	543	100	100	1	3	2	0.339623	2	3	0.339623	0	0	0			1	1	1	1	1	1	0	0	0	0	0	0
Bdiaspc4_09450	1952414	1952620	207	68	hypothetical protein		bsr1863	100	0	6e-43	68	0	100				bsr1863	100	207	207	100	100	0
Bdiaspc4_09455	1953010	1954401	1392	463	MFS transporter		bll1864	100	0	0	463	0	100				bll1864	100	1392	1392	100	100	0
Bdiaspc4_09475	1956227	1956574	348	115	hypothetical protein		blr1868	100	0	2e-78	115	0	100				blr1868	100	348	348	100	100	0
Bdiaspc4_09480	1957668	1958243	576	191	hypothetical protein		blr1869	100	0	3e-142	191	0	100				blr1869	100	576	576	100	100	0
Bdiaspc4_09485	1959020	1959265	246	81	hypothetical protein		bsl1870	100	0	5e-54	81	0	100				bsl1870	100	246	246	100	100	0
Bdiaspc4_09490	1959257	1959445	189	62	hypothetical protein		NA	NA	NA	NA	NA	NA	NA				NA	NA	NA	NA	NA	NA	0
Bdiaspc4_09495	1959782	1960069	288	95	hypothetical protein		bsl1871	100	0	1e-65	95	0	100				bsl1871	100	288	288	100	100	0
Bdiaspc4_09500	1960399	1962207	1809	602	omptin family outer membrane protease		bll1872	100	0	0	602	0	100				bll1872	100	1809	1809	100	100	1	13	6	0.349291	0	0	0	6	13	0.349291	4.65535	0.352358	0	0	0	0	0	0	2	4	4	4	5	5
Bdiaspc4_09510	1962590	1963350	762	253	IS5 family transposase		bsr1874	100	0	2e-58	90	0	100				bsr1874	100	762	273	35.83	100	0
Bdiaspc4_09515	1964089	1964505	417	138	SET domain-containing protein-lysine N-methyltransferase		bll1875	100	0	3e-102	138	0	100				bll1875	100	417	417	100	100	0
Bdiaspc4_09520	1964611	1965174	564	187	hypothetical protein		blr1876	100	0	1e-134	187	0	100				blr1876	100	564	564	100	100	0
Bdiaspc4_09525	1965190	1966518	1329	442	hypothetical protein		bll1877	100	0	0	442	0	100				bll1877	100	1329	1329	100	100	0
Bdiaspc4_09530	1966630	1966818	189	62	hypothetical protein		bsr1878	100	0	2e-40	62	0	100				bsr1878	100	189	189	100	100	0
Bdiaspc4_09535	1967925	1968539	615	204	molecular chaperone DnaJ		blr1879	100	0	1e-155	204	0	100				blr1879	100	615	615	100	100	1	1	1	0.0481928	0	0	0	1	1	0.0481928			0	0	0	0	0	0	1	1	0	0	0	0
Bdiaspc4_09540	1969663	1970424	762	253	LuxR family transcriptional regulator		blr1880	100	0	0	253	0	100				blr1880	100	762	762	100	100	0
Bdiaspc4_09545	1971819	1972253	435	144	hypothetical protein		blr1882	100	0	8e-101	144	0	100				blr1882	100	435	435	100	100	0
Bdiaspc4_09550	1972718	1974172	1455	484	RNA polymerase sigma-54 factor	rpoN	blr1883	100	0	0	484	0	100				blr1883	100	1455	1455	100	100	1	11	5	0.589744	0	0	0	5	11	0.589744	4.42358	0.549451	0	0	0	0	0	0	2	3	2	3	4	5
Bdiaspc4_09555	1974857	1975132	276	91	hypothetical protein		bsl1884	100	0	2e-63	91	0	100				bsl1884	100	276	276	100	100	0
Bdiaspc4_09560	1975160	1975438	279	92	hypothetical protein		bsr1885	100	0	2e-64	92	0	100				bsr1885	100	279	279	100	100	0
Bdiaspc4_09565	1975470	1975661	192	63	hypothetical protein		bsr1886	100	0	1e-39	63	0	100				bsr1886	100	192	192	100	100	0
Bdiaspc4_09575	1976879	1977310	432	143	hypothetical protein		blr1888	100	0	3e-97	143	0	100				blr1888	100	432	432	100	100	0
Bdiaspc4_09580	1977656	1979041	1386	461	sugar ABC transporter substrate-binding protein		blr1889	100	0	0	461	0	100				blr1889	100	1386	1386	100	100	0
Bdiaspc4_09585	1979111	1980073	963	320	sugar ABC transporter permease		blr1890	100	0	0	320	0	100				blr1890	100	963	963	100	100	0
Bdiaspc4_09590	1980086	1980946	861	286	carbohydrate ABC transporter permease		blr1891	100	0	0	286	0	100				blr1891	100	861	861	100	100	0
Bdiaspc4_09595	1980943	1981884	942	313	ribokinase		blr1892	100	0	0	313	0	100				blr1892	100	942	942	100	100	0
Bdiaspc4_09600	1981881	1982651	771	256	SDR family oxidoreductase		blr1893	100	0	0	256	0	100				blr1893	100	771	771	100	100	0
Bdiaspc4_09605	1982644	1983471	828	275	HAD family hydrolase		blr1894	100	0	0	275	0	100				blr1894	100	828	828	100	100	1	1	1	0.0909091	1	1	0.0909091	0	0	0			0	0	1	1	0	0	0	0	0	0	0	0
Bdiaspc4_09610	1983471	1984583	1113	370	sn-glycerol-3-phosphate ABC transporter ATP-binding protein UgpC	ugpC	blr1895	100	0	0	370	0	100				blr1895	100	1113	1113	100	100	0
Bdiaspc4_09615	1984537	1986396	1860	619	sigma-54-dependent Fis family transcriptional regulator		blr1896	100	0	0	619	0	100				blr1896	100	1860	1860	100	100	0
Bdiaspc4_09620	1986401	1987114	714	237	hypothetical protein		bll1897	100	0	7e-175	237	0	100				bll1897	100	714	714	100	100	1	1	1	0.179724	0	0	0	1	1	0.179724			0	0	0	0	0	0	0	0	1	1	0	0
Bdiaspc4_09625	1987443	1988954	1512	503	ISNCY-like element ISBj12 family transposase		bll1898	100	0	0	503	0	100				bll1898	100	1512	1512	100	100	1	1	1	0.0582278	1	1	0.0582278	0	0	0			0	0	0	0	1	1	0	0	0	0	0	0
Bdiaspc4_09630	1989068	1989913	846	281	cell division protein ZapE	zapE	blr1707, bll1899, bll1996, bll3526, bll4999	100	0	0	281	0	100				bll1899, bll1996, bll3526, bll4999, blr1707	100	846	846	100	100	0
Bdiaspc4_09635	1989874	1991412	1539	512	IS21 family transposase		bll1900	100	0	0	512	0	100				bll1900	100	1539	1539	100	100	0																								0	0	0
Bdiaspc4_09645	1992339	1992572	234	77	DUF2188 domain-containing protein		NA	NA	NA	NA	NA	NA	NA				NA	NA	NA	NA	NA	NA	0
Bdiaspc4_09655	1993277	1993639	363	120	hypothetical protein		blr1902	100	0	3e-82	120	0	100				blr1902	100	363	363	100	100	0
Bdiaspc4_09660	1993555	1993863	309	102	hypothetical protein		NA	NA	NA	NA	NA	NA	NA				NA	NA	NA	NA	NA	NA	0
Bdiaspc4_09670	1995067	1996824	1758	585	E3 ubiquitin--protein ligase		blr1904	100	0	0	585	0	100				blr1904	100	1758	1758	100	100	1	1	1	0.0311355	1	1	0.0311355	0	0	0			1	1	0	0	0	0	0	0	0	0	0	0
Bdiaspc4_09680	1997756	1998208	453	150	GNAT family N-acetyltransferase		bll1906	100	0	9e-110	150	0	100				bll1906	100	453	453	100	100	1	10	2	1.41007	0	0	0	2	10	1.41007	4.25023	0.689052	0	0	0	0	0	0	2	3	1	5	2	2
Bdiaspc4_09685	1998207	1998461	255	84	hypothetical protein		bsr1907	100	0	7e-59	84	0	100				bsr1907	100	255	255	100	100	0
Bdiaspc4_09695	1999665	1999925	261	86	hypothetical protein		bsr1909	100	0	2e-57	86	0	100				bsr1909	100	261	261	100	100	0
Bdiaspc4_09700	1999938	2000036	99	32	hypothetical protein		bsr1910	100	0	1e-16	32	0	100				bsr1910	100	99	99	100	100	0
Bdiaspc4_09705	2001566	2002630	1065	354	IS630 family transposase		blr1702, blr1716, blr1829, blr1911, blr2076, blr2165, bll4642, blr4868, blr7550, bll8293	100	0	0	354	0	100		bll8293:gene_in_200k_del_region		blr1716, blr1829, blr1911, blr4868, blr7550, bll4232	100	1065	1065, 990	100, 92.96	100	0										5.17804	0.103254													0	0	0
Bdiaspc4_09710	2002648	2003484	837	278	hypothetical protein		blr1912	100	0	0	278	0	100				blr1912	100	837	837	100	100	0
Bdiaspc4_09720	2004713	2005042	330	109	hypothetical protein		bll8207	94.44	6	1e-69	108	0	99				bll8207	96.97	330	330	100	100	0
Bdiaspc4_09725	2005049	2006524	1476	491	group II intron reverse transcriptase/maturase	ltrA	blr1915	100	0	0	491	0	100				blr1915	100	1476	1476	100	100	0
Bdiaspc4_09730	2006485	2006748	264	87	hypothetical protein		NA	NA	NA	NA	NA	NA	NA				NA	NA	NA	NA	NA	NA	0
Bdiaspc4_09740	2008885	2009589	705	234	hypothetical protein		bll1917	100	0	2e-176	234	0	100				bll1917	100	705	705	100	100	0
Bdiaspc4_09745	2009701	2010132	432	143	hypothetical protein		NA	NA	NA	NA	NA	NA	NA				NA	NA	NA	NA	NA	NA	1	1	1	0.0551181	1	1	0.0551181	0	0	0			0	0	1	1	0	0	0	0	0	0	0	0
Bdiaspc4_09750	2010179	2010685	507	168	hypothetical protein		bll1918	100	0	1e-124	168	0	100				bll1918	100	507	507	100	100	0
Bdiaspc4_09755	2010733	2013183	2451	816	hypothetical protein		bll1919	100	0	0	816	0	100				bll1919	100	2451	2451	100	100	1	1	1	0.0246238	0	0	0	1	1	0.0246238			0	0	0	0	0	0	0	0	1	1	0	0
Bdiaspc4_09760	2013356	2014519	1164	387	hypothetical protein		bll1920	100	0	0	387	0	100				bll1920	100	1164	1164	100	100	1	3	1	0.0729483	1	1	0.0243161	1	2	0.0486322			0	0	0	0	1	1	0	0	1	1	1	1
Bdiaspc4_09765	2014522	2015256	735	244	exonuclease SbcCD subunit D		bll1921	100	0	7e-176	244	0	100				bll1921	100	735	735	100	100	0
Bdiaspc4_09770	2015368	2016497	1131	376	IS3-like element ISRj2 family transposase		bll1608, blr1923, bll7590	100	0	0	275	0	100				bll1608, bll7590, blr1923	100	1131	828	73.21	100	0
Bdiaspc4_09775	2016601	2017122	522	173	exonuclease subunit SbcD	sbcD	bll1924	100	0	2e-124	173	0	100				bll1924	100	522	522	100	100	0
Bdiaspc4_09780	2017131	2019239	2109	702	DUF87 domain-containing protein		bll1925	100	0	0	702	0	100				bll1925	100	2109	2109	100	100	1	26	8	0.74103	8	20	0.566303	4	6	0.174727	-1.67732	0.999944	4	4	7	7	7	9	3	3	2	2	1	1
Bdiaspc4_09785	2019247	2020551	1305	434	fibronectin-binding protein (FBP)		bll1926	100	0	0	434	0	100				bll1926	100	1305	1305	100	100	1	1	1	0.0440415	1	1	0.0440415	0	0	0			0	0	1	1	0	0	0	0	0	0	0	0
Bdiaspc4_09790	2020629	2021549	921	306	nucleotidyl transferase AbiEii/AbiGii toxin family protein		bll1927	100	0	0	306	0	82				bll1927	100	921	1125	100	81.87	0
Bdiaspc4_09795	2021539	2022210	672	223	transcriptional regulator		bll1928	100	0	3e-164	223	0	100				bll1928	100	672	672	100	100	1	6	3	0.494681	3	3	0.281915	2	3	0.212766			2	2	1	1	0	0	1	1	0	0	1	2
Bdiaspc4_09800	2022373	2023143	771	256	DUF3223 domain-containing protein		bll1929	100	0	0	256	0	85				bll1929	100	771	909	100	84.82	0
Bdiaspc4_09805	2023094	2025604	2511	836	chromosome segregation protein SMC		bll1930	100	0	0	836	0	100				bll1930	100	2511	2511	100	100	1	42	14	0.954663	14	29	0.677461	8	13	0.277202	-1.08377	0.999944	7	8	10	11	10	10	6	6	3	4	3	3
Bdiaspc4_09810	2026040	2027236	1197	398	DUF932 domain-containing protein		blr1931	100	0	0	398	0	100				blr1931	100	1197	1197	100	100	0
Bdiaspc4_09815	2027353	2029533	2181	726	DNA-binding protein		blr1932	100	0	0	726	0	100				blr1932	100	2181	2181	100	100	0
Bdiaspc4_09820	2029632	2030045	414	137	hypothetical protein		blr8297	95.62	6	1e-94	137	0	100		blr8297:gene_in_200k_del_region		blr8297	96.38	414	414	100	100	0
Bdiaspc4_09825	2030319	2032370	2052	683	hypothetical protein		blr1933	100	0	0	683	0	100				blr1933	100	2052	2052	100	100	0
Bdiaspc4_09830	2032231	2034642	2412	803	methylase		blr1934	100	0	0	744	0	100		blr8299:gene_in_200k_del_region		blr1934	100	2412	2235	92.66	100	0
Bdiaspc4_09835	2034642	2035709	1068	355	DNA primase		blr1935	100	0	0	355	0	100				blr1935	100	1068	1068	100	100	0
Bdiaspc4_09840	2036040	2036966	927	308	DUF2493 domain-containing protein		blr1936	100	0	0	308	0	100				blr1936	100	927	927	100	100	0
Bdiaspc4_09845	2037688	2038056	369	122	hypothetical protein		bll1938	100	0	7e-83	122	0	100				bll1938	100	369	369	100	100	1	1	1	0.126214	0	0	0	1	1	0.126214			0	0	0	0	0	0	0	0	0	0	1	1
Bdiaspc4_09850	2038114	2038278	165	54	hypothetical protein		bsl1939	100	0	6e-34	54	0	100				bsl1939	100	165	165	100	100	0
Bdiaspc4_09860	2039759	2040223	465	154	hypothetical protein		bll1942	100	0	3e-109	154	0	100				bll1942	100	465	465	100	100	0
Bdiaspc4_09865	2040250	2040483	234	77	hypothetical protein		NA	NA	NA	NA	NA	NA	NA				NA	NA	NA	NA	NA	NA	0
Bdiaspc4_09870	2040625	2041212	588	195	hypothetical protein		bll1943	100	0	2e-143	195	0	100				bll1943	100	588	588	100	100	0
Bdiaspc4_09875	2041407	2043884	2478	825	porin family protein		bll1944	100	0	0	825	0	100				bll1944	100	2478	2478	100	100	1	179	33	3.84898	0	0	0	33	179	3.84898	8.43288	1.92761e-08	0	0	0	0	0	0	22	43	26	73	31	63
Bdiaspc4_09885	2044644	2045201	558	185	hypothetical protein		blr1945	100	0	4e-128	185	0	100				blr1945	100	558	558	100	100	0
Bdiaspc4_09890	2045396	2045920	525	174	class I SAM-dependent methyltransferase		bll1946	100	0	1e-125	174	0	100				bll1946	100	525	525	100	100	0
Bdiaspc4_09895	2046340	2046573	234	77	cold-shock protein		blr1947	98.7	1	2e-50	77	0	64		bsl8249:gene_in_200k_del_region, bsl0059:gene_in_200k_del_region		blr1947	100	234	363	100	64.46	0
Bdiaspc4_09900	2046604	2046945	342	113	hypothetical protein		bll1948	100	0	6e-77	113	0	100				bll1948	100	342	342	100	100	0
Bdiaspc4_09905	2047257	2047691	435	144	hypothetical protein		bll1949	100	0	1e-101	144	0	100				bll1949	100	435	435	100	100	0
Bdiaspc4_09910	2047675	2048001	327	108	DUF736 domain-containing protein		blr1950	100	0	7e-76	108	0	100				blr1950	100	327	327	100	100	0
Bdiaspc4_09915	2048110	2048535	426	141	hypothetical protein		bll1951	100	0	1e-100	141	0	100				bll1951	100	426	426	100	100	1	1	1	0.136364	0	0	0	1	1	0.136364			0	0	0	0	0	0	1	1	0	0	0	0
Bdiaspc4_09925	2049909	2050241	333	110	hypothetical protein		blr1954	100	0	7e-74	110	0	100				blr1954	100	333	333	100	100	0
Bdiaspc4_09930	2050629	2053082	2454	817	LPS-assembly protein LptD	lptD	blr1955	100	0	0	817	0	100				blr1955	100	2454	2454	100	100	1	1	1	0.0336391	1	1	0.0336391	0	0	0			1	1	0	0	0	0	0	0	0	0	0	0
Bdiaspc4_09935	2053100	2053291	192	63	hypothetical protein		NA	NA	NA	NA	NA	NA	NA				NA	NA	NA	NA	NA	NA	0
Bdiaspc4_09940	2053883	2053987	105	34	hypothetical protein		bsr1956	100	0	4e-19	34	0	100				bsr1956	100	105	105	100	100	0
Bdiaspc4_09945	2053984	2055330	1347	448	IS5-like element ISBj5_B family transposase		bll1957, bll2000, blr2043, blr3584, bll4649, bll6701, blr7940	100	0	0	448	0	100				bll1957, bll2000, bll4649, bll6701, blr2043, blr3584, blr7940	100	1347	1347	100	100	0
Bdiaspc4_09955	2055920	2057677	1758	585	recombinase family protein		bll1959	100	0	0	585	0	100				bll1959	100	1758	1758	100	100	0
Bdiaspc4_09960	2057818	2058147	330	109	ribbon-helix-helix protein, CopG family		bll1960	100	0	2e-70	109	0	100				bll1960	100	330	330	100	100	0
Bdiaspc4_09965	2058282	2058878	597	198	hypothetical protein		blr1961	100	0	3e-146	198	0	100				blr1961	100	597	597	100	100	0
Bdiaspc4_09975	2059691	2060482	792	263	glycosyl hydrolase		blr1964	100	0	0	263	0	100				blr1964	100	792	792	100	100	0
Bdiaspc4_09985	2061627	2061887	261	86	hypothetical protein		bsr1966	98.8	1	2e-55	83	0	100				bsr1966	100	261	252	96.55	100	0
Bdiaspc4_09990	2061909	2062151	243	80	hypothetical protein		bsl1967	100	0	3e-53	80	0	100				bsl1967	100	243	243	100	100	0
Bdiaspc4_10000	2062970	2063302	333	110	hypothetical protein		blr1970	100	0	1e-75	110	0	100				blr1970	100	333	333	100	100	0
Bdiaspc4_10005	2063672	2065990	2319	772	S9 family peptidase		blr1971	100	0	0	772	0	100				blr1971	100	2319	2319	100	100	0
Bdiaspc4_10010	2066196	2066495	300	99	hypothetical protein		bsr1972	100	0	4e-66	99	0	100				bsr1972	100	300	300	100	100	1	1	1	0.396825	0	0	0	1	1	0.396825			0	0	0	0	0	0	1	1	0	0	0	0
Bdiaspc4_10015	2066483	2066731	249	82	hypothetical protein		NA	NA	NA	NA	NA	NA	NA				NA	NA	NA	NA	NA	NA	0
Bdiaspc4_10025	2068360	2068815	456	151	hypothetical protein		blr1975	100	0	3e-110	151	0	100				blr1975	100	456	456	100	100	0
Bdiaspc4_10030	2068824	2069051	228	75	hypothetical protein		bsr1976	100	0	2e-51	75	0	100				bsr1976	100	228	228	100	100	0
Bdiaspc4_10035	2069365	2071344	1980	659	RiPP maturation radical SAM protein 1		bll1977	100	0	0	659	0	100				bll1977	100	1980	1980	100	100	0
Bdiaspc4_10040	2072045	2072437	393	130	hypothetical protein		bll1978	100	0	8e-95	130	0	100				bll1978	100	393	393	100	100	0
Bdiaspc4_10045	2072484	2072792	309	102	hypothetical protein		bll1979	99.02	1	1e-70	102	0	57				bll1979	100	309	540	100	57.22	1	1	1	0.178571	0	0	0	1	1	0.178571			0	0	0	0	0	0	0	0	0	0	1	1
Bdiaspc4_10050	2072786	2073577	792	263	hypothetical protein		bll1980	100	0	0	263	0	100				bll1980	100	792	792	100	100	0
Bdiaspc4_10055	2073668	2074033	366	121	Nif11 family protein		bll1981	100	0	3e-82	121	0	100				bll1981	100	366	366	100	100	1	1	1	0.140351	0	0	0	1	1	0.140351			0	0	0	0	0	0	0	0	1	1	0	0
Bdiaspc4_10065	2075493	2076812	1320	439	type II toxin-antitoxin system HipA family toxin		bll1985	100	0	0	439	0	100				bll1985	100	1320	1320	100	100	1	3	2	0.178117	1	1	0.0534351	2	2	0.124682			1	1	0	0	0	0	1	1	1	1	0	0
Bdiaspc4_10070	2076812	2077063	252	83	helix-turn-helix domain-containing protein		bsl1986	100	0	2e-54	83	0	100				bsl1986	100	252	252	100	100	1	6	1	1.02857	1	3	0.514286	1	3	0.514286			1	1	1	1	1	1	1	1	1	1	1	1
Bdiaspc4_10075	2077118	2077354	237	78	hypothetical protein		bsl1987	100	0	7e-53	78	0	100				bsl1987	100	237	237	100	100	0
Bdiaspc4_10080	2077508	2079064	1557	518	hypothetical protein		blr1988	100	0	0	518	0	100				blr1988	100	1557	1557	100	100	0
Bdiaspc4_10085	2079054	2079692	639	212	DUF4194 domain-containing protein		blr1989	100	0	7e-155	212	0	100				blr1989	100	639	639	100	100	1	3	1	0.211957	1	2	0.141304	1	1	0.0706522			0	0	1	1	1	1	0	0	1	1	0	0
Bdiaspc4_10090	2079689	2083123	3435	1144	hypothetical protein		blr1990	100	0	0	1144	0	100				blr1990	100	3435	3435	100	100	1	6	3	0.109342	2	4	0.0774947	2	2	0.0318471			1	1	2	2	1	1	2	2	0	0	0	0
Bdiaspc4_10095	2083126	2084295	1170	389	hypothetical protein		blr1991	100	0	0	389	0	100				blr1991	100	1170	1170	100	100	0
Bdiaspc4_10100	2084783	2085100	318	105	hypothetical protein		blr1992	100	0	1e-71	105	0	100				blr1992	100	318	318	100	100	1	1	1	0.193182	0	0	0	1	1	0.193182			0	0	0	0	0	0	1	1	0	0	0	0
Bdiaspc4_10105	2085818	2087350	1533	510	polygalacturonase		blr1993	100	0	0	510	0	100				blr1993	100	1533	1533	100	100	0
Bdiaspc4_10110	2087568	2088608	1041	346	pectin esterase		blr1994	100	0	0	346	0	100				blr1994	100	1041	1041	100	100	0
Bdiaspc4_10115	2089399	2089728	330	109	hypothetical protein		NA	NA	NA	NA	NA	NA	NA				NA	NA	NA	NA	NA	NA	0
Bdiaspc4_10120	2089748	2090311	564	187	hypothetical protein		blr1995	100	0	7e-135	187	0	100				blr1995	100	564	564	100	100	0
Bdiaspc4_10130	2090736	2091581	846	281	cell division protein ZapE	zapE	blr1707, bll1899, bll1996, bll3526, bll4999	100	0	0	281	0	100				bll1899, bll1996, bll3526, bll4999, blr1707	100	846	846	100	100	0
Bdiaspc4_10135	2091542	2093092	1551	516	IS21-like element ISBj11 family transposase		blr1706, bll1997, bll3527, bll5000	100	0	0	516	0	100				bll1997, bll3527, bll5000, blr1706	100	1551	1551	100	100	0																								0	0	0
Bdiaspc4_10140	2093460	2094374	915	304	hypothetical protein		blr1998	100	0	0	304	0	100				blr1998	100	915	915	100	100	0
Bdiaspc4_10145	2095998	2096276	279	92	hypothetical protein		bsr1999	100	0	5e-62	92	0	100				bsr1999	100	279	279	100	100	0
Bdiaspc4_10150	2096357	2097703	1347	448	IS5-like element ISBj5_B family transposase		bll1957, bll2000, blr2043, blr3584, bll4649, bll6701, blr7940	100	0	0	448	0	100				bll1957, bll2000, bll4649, bll6701, blr2043, blr3584, blr7940	100	1347	1347	100	100	0
Bdiaspc4_10155	2098088	2098756	669	222	hypothetical protein		blr2001	100	0	2e-156	222	0	100				blr2001	100	669	669	100	100	0
Bdiaspc4_10160	2098764	2099090	327	108	hypothetical protein		bll2002	100	0	2e-78	108	0	86				bll2002	100	327	381	100	85.83	0
Bdiaspc4_10165	2099276	2100946	1671	556	carbohydrate porin		bll2003	100	0	0	556	0	100				bll2003	100	1671	1671	100	100	0
Bdiaspc4_10170	2100858	2101628	771	256	hypothetical protein		bll2004	100	0	0	256	0	100				bll2004	100	771	771	100	100	0
Bdiaspc4_10175	2101640	2101909	270	89	hypothetical protein		bsr2005	100	0	2e-62	89	0	100				bsr2005	100	270	270	100	100	0
Bdiaspc4_10180	2102161	2102679	519	172	hypothetical protein		blr2006	100	0	7e-119	172	0	100				blr2006	100	519	519	100	100	0
Bdiaspc4_10185	2103088	2104425	1338	445	oxygen-independent coproporphyrinogen III oxidase	hemN	bll2007	100	0	0	445	0	100				bll2007	100	1338	1338	100	100	1	12	11	0.516509	0	0	0	11	12	0.516509	4.51949	0.460922	0	0	0	0	0	0	3	3	6	6	3	3
Bdiaspc4_10190	2105061	2105354	294	97	hypothetical protein		bsr2008	100	0	1e-67	97	0	100				bsr2008	100	294	294	100	100	0
Bdiaspc4_10195	2106068	2106784	717	238	sulfite exporter TauE/SafE family protein		bll2009	100	0	4e-165	238	0	100				bll2009	100	717	717	100	100	0
Bdiaspc4_10200	2107271	2107543	273	90	hypothetical protein		bsr2010	100	0	2e-60	90	0	100				bsr2010	100	273	273	100	100	0
Bdiaspc4_10205	2107515	2107877	363	120	hypothetical protein		blr2011	100	0	4e-85	120	0	100				blr2011	100	363	363	100	100	0
Bdiaspc4_10210	2108042	2108167	126	41	hypothetical protein		NA	NA	NA	NA	NA	NA	NA				NA	NA	NA	NA	NA	NA	0
Bdiaspc4_10215	2108515	2109441	927	308	porin family protein		bll2012	100	0	0	308	0	100				bll2012	100	927	927	100	100	1	12	3	0.775801	2	5	0.352313	3	7	0.423488	0.576306	0.999944	2	2	1	1	1	2	3	3	2	2	1	2
Bdiaspc4_10220	2109752	2110015	264	87	hypothetical protein		bsr2013	100	0	2e-56	87	0	100				bsr2013	100	264	264	100	100	0
Bdiaspc4_10225	2110063	2110308	246	81	hypothetical protein		bsl2014	100	0	1e-55	81	0	100				bsl2014	100	246	246	100	100	0
Bdiaspc4_10230	2110938	2111165	228	75	NolZ		bsl2015	100	0	2e-49	75	0	100				bsl2015	100	228	228	100	100	0
Bdiaspc4_10235	2111272	2112000	729	242	hypothetical protein		bll2016	100	0	5e-176	242	0	100				bll2016	100	729	729	100	100	0
Bdiaspc4_10240	2113063	2113689	627	208	ABC transporter		bll2017	99.49	1	4e-143	197	0	100				bll2017	100	627	594	94.74	100	0
Bdiaspc4_10245	2113763	2114425	663	220	hypothetical protein		bll2018	100	0	4e-160	220	0	100				bll2018	100	663	663	100	100	0
Bdiaspc4_10250	2114478	2115155	678	225	MerR family transcriptional regulator		bll2019	99.53	1	9e-155	214	0	100				bll2019	100	678	645	95.13	100	0
Bdiaspc4_10255	2115314	2115505	192	63	hypothetical protein		bsl2020	100	0	8e-39	63	0	100				bsl2020	100	192	192	100	100	0
Bdiaspc4_10260	2116110	2117102	993	330	Nodulation protein D 2		bll2021	100	0	0	330	0	100				bll2021	100	993	993	100	100	0
Bdiaspc4_10265	2117143	2117541	399	132	hypothetical protein		blr2022	100	0	5e-93	132	0	100				blr2022	100	399	399	100	100	0
Bdiaspc4_10270	2117736	2118680	945	314	Nodulation protein D 1		bll2023	100	0	0	314	0	100				bll2023	100	945	945	100	100	0
Bdiaspc4_10275	2118794	2119432	639	212	NodY		blr2024	100	0	4e-153	212	0	100				blr2024	100	639	639	100	100	0
Bdiaspc4_10280	2119474	2120106	633	210	NodA family N-acyltransferase	nodA	blr2025	100	0	2e-151	210	0	100				blr2025	100	633	633	100	100	0
Bdiaspc4_10285	2120103	2120762	660	219	chitooligosaccharide deacetylase NodB	nodB	blr2026	100	0	2e-160	219	0	100				blr2026	100	660	660	100	100	0
Bdiaspc4_10290	2120777	2122234	1458	485	chitooligosaccharide synthase NodC	nodC	blr2027	100	0	0	485	0	100				blr2027	100	1458	1458	100	100	0
Bdiaspc4_10295	2122161	2122790	630	209	methyltransferase		blr2028	100	0	3e-128	175	0	100				blr2028	100	630	528	83.81	100	0
Bdiaspc4_10300	2122804	2124513	1710	569	nodulation protein U		blr2029	100	0	0	569	0	100				blr2029	100	1710	1710	100	100	0
Bdiaspc4_10305	2124515	2125435	921	306	nodulation factor ABC transporter ATP-binding protein NodI	nodI	blr2030	100	0	0	306	0	100				blr2030	100	921	921	100	100	0
Bdiaspc4_10310	2125439	2126227	789	262	nodulation protein J		blr2031	100	0	0	262	0	100				blr2031	100	789	789	100	100	0
Bdiaspc4_10315	2126260	2126433	174	57	NolM protein		bsr2032	100	0	1e-34	57	0	100				bsr2032	100	174	174	100	100	0
Bdiaspc4_10320	2126471	2126866	396	131	hypothetical protein		blr2033	100	0	4e-93	131	0	100				blr2033	100	396	396	100	100	0
Bdiaspc4_10325	2126863	2128509	1647	548	nodulation protein NolO		blr2034	100	0	0	548	0	100				blr2034	100	1647	1647	100	100	0
Bdiaspc4_10330	2128675	2129787	1113	370	nodulation protein Z		blr2035	100	0	0	370	0	100				blr2035	100	1113	1113	100	100	0
Bdiaspc4_10335	2130219	2130410	192	63	hypothetical protein		NA	NA	NA	NA	NA	NA	NA				NA	NA	NA	NA	NA	NA	0
Bdiaspc4_10340	2130516	2131352	837	278	SDR family oxidoreductase		blr2036	100	0	0	278	0	100				blr2036	100	837	837	100	100	1	73	19	4.125	0	0	0	19	73	4.125	7.13134	2.48476e-05	0	0	0	0	0	0	15	24	14	28	15	21
Bdiaspc4_10345	2131536	2133353	1818	605	nif-specific transcriptional activator NifA	nifA	blr2037	100	0	0	605	0	100				blr2037	100	1818	1818	100	100	1	49	22	1.59023	0	0	0	22	49	1.59023	6.55426	0.000533331	0	0	0	0	0	0	12	12	18	23	13	14
Bdiaspc4_10350	2133871	2134737	867	288	electron transfer flavoprotein subunit beta/FixAfamily protein		blr2038	100	0	0	288	0	100				blr2038	100	867	867	100	100	1	31	12	1.91051	0	0	0	12	31	1.91051	5.89724	0.00734074	0	0	0	0	0	0	8	12	9	10	9	9
Bdiaspc4_10355	2134870	2135271	402	133	hypothetical protein		blr2039	100	0	8e-95	133	0	100				blr2039	100	402	402	100	100	0
Bdiaspc4_10360	2135482	2135904	423	140	hypothetical protein		bll2040	100	0	2e-101	140	0	100				bll2040	100	423	423	100	100	0
Bdiaspc4_10365	2135877	2137100	1224	407	GFA family protein		blr2041	100	0	0	407	0	100				blr2041	100	1224	1224	100	100	1	11	5	0.415761	0	0	0	5	11	0.415761	4.41245	0.549451	0	0	0	0	0	0	4	4	3	3	3	4
Bdiaspc4_10370	2137085	2137762	678	225	2OG-Fe(II) oxygenase		blr2042	100	0	3e-166	225	0	100				blr2042	100	678	678	100	100	1	14	6	1.54146	0	0	0	6	14	1.54146	4.73742	0.294898	0	0	0	0	0	0	4	4	5	7	2	3
Bdiaspc4_10375	2138063	2139409	1347	448	IS5-like element ISBj5_B family transposase		bll1957, bll2000, blr2043, blr3584, bll4649, bll6701, blr7940	100	0	0	448	0	100				bll1957, bll2000, bll4649, bll6701, blr2043, blr3584, blr7940	100	1347	1347	100	100	0
Bdiaspc4_10380	2139452	2140015	564	187	hypothetical protein		blr2044	100	0	1e-134	187	0	100				blr2044	100	564	564	100	100	0
Bdiaspc4_10385	2140772	2142082	1311	436	hypothetical protein		bll2045	100	0	0	436	0	100				bll2045	100	1311	1311	100	100	0
Bdiaspc4_10390	2142110	2142889	780	259	hypothetical protein		bll2046	100	0	0	259	0	100				bll2046	100	780	780	100	100	0
Bdiaspc4_10395	2143240	2143605	366	121	hypothetical protein		bll2047	100	0	6e-83	121	0	100				bll2047	100	366	366	100	100	1	1	1	0.239583	1	1	0.239583	0	0	0			0	0	0	0	1	1	0	0	0	0	0	0
Bdiaspc4_10400	2144019	2144252	234	77	hypothetical protein		bsl2048	100	0	2e-51	77	0	100				bsl2048	100	234	234	100	100	0
Bdiaspc4_10405	2144444	2145457	1014	337	anthranilate phosphoribosyltransferase	trpD	bll2049	100	0	0	337	0	100				bll2049	100	1014	1014	100	100	0
Bdiaspc4_10410	2145887	2146186	300	99	hypothetical protein		bsl2050	100	0	3e-69	99	0	100				bsl2050	100	300	300	100	100	0
Bdiaspc4_10415	2146654	2146887	234	77	hypothetical protein		bsr2051	100	0	7e-45	68	0	100				bsr2051	100	234	207	88.46	100	0
Bdiaspc4_10420	2148217	2148399	183	60	hypothetical protein		NA	NA	NA	NA	NA	NA	NA				NA	NA	NA	NA	NA	NA	0
Bdiaspc4_10425	2148396	2149640	1245	414	group II intron reverse transcriptase/maturase	ltrA	blr2052	100	0	0	414	0	100				blr2052	100	1245	1245	100	100	0
Bdiaspc4_10445	2153138	2153557	420	139	hypothetical protein		blr2057	100	0	2e-102	139	0	100				blr2057	100	420	420	100	100	0
Bdiaspc4_10450	2154168	2155064	897	298	YopT-type cysteine protease domain-containing protein		blr2058	100	0	0	298	0	100				blr2058	100	897	897	100	100	0
Bdiaspc4_10455	2156304	2157944	1641	546	molecular chaperone GroEL		bll2059	100	0	0	546	0	100				bll2059	100	1641	1641	100	100	1	230	16	24.0653	3	5	0.577889	16	225	23.4874	5.56766	3.29005e-10	0	0	3	4	1	1	15	61	15	101	10	63
Bdiaspc4_10460	2158027	2158341	315	104	co-chaperone GroES		bll2060	100	0	4e-69	104	0	100				bll2060	100	315	315	100	100	1	62	6	16.6786	0	0	0	6	62	16.6786	6.90486	8.5663e-05	0	0	0	0	0	0	6	19	4	21	4	22
Bdiaspc4_10465	2158690	2158902	213	70	hypothetical protein		bsr2061	100	0	3e-46	70	0	100				bsr2061	100	213	213	100	100	0
Bdiaspc4_10470	2159291	2159938	648	215	FkbM family methyltransferase		blr2062	100	0	2e-161	215	0	100				blr2062	100	648	648	100	100	0
Bdiaspc4_10475	2160761	2161957	1197	398	flavin-dependent monooxygenase		bll2063	100	0	0	398	0	100				bll2063	100	1197	1197	100	100	1	19	10	0.768421	0	0	0	10	19	0.768421	5.17804	0.103254	0	0	0	0	0	0	6	6	8	9	4	4
Bdiaspc4_10480	2163179	2163457	279	92	hypothetical protein		bsl2064	100	0	1e-62	92	0	100				bsl2064	100	279	279	100	100	0
Bdiaspc4_10485	2163824	2164579	756	251	carbonic anhydrase		bll2065	100	0	0	251	0	100				bll2065	100	756	756	100	100	0
Bdiaspc4_10490	2164576	2165364	789	262	thermonuclease family protein		bll2066	100	0	0	262	0	100				bll2066	100	789	789	100	100	1	1	1	0.0429185	0	0	0	1	1	0.0429185			0	0	0	0	0	0	0	0	1	1	0	0
Bdiaspc4_10495	2166424	2167251	828	275	nodulate formation efficiency C protein		bll2067	100	0	0	275	0	100				bll2067	100	828	828	100	100	1	17	9	1.06967	0	0	0	9	17	1.06967	5.03761	0.14685	0	0	0	0	0	0	5	5	5	6	6	6
Bdiaspc4_10500	2168440	2170785	2346	781	5-methyltetrahydropteroyltriglutamate-- homocysteine S-methyltransferase		blr2068	100	0	0	781	0	100				blr2068	100	2346	2346	100	100	1	1	1	0.0143678	0	0	0	1	1	0.0143678			0	0	0	0	0	0	1	1	0	0	0	0
Bdiaspc4_10505	2170893	2171210	318	105	hypothetical protein		blr2069	100	0	6e-73	105	0	100				blr2069	100	318	318	100	100	0
Bdiaspc4_10510	2171281	2171409	129	42	hypothetical protein		bsl2070	100	0	1e-25	42	0	100				bsl2070	100	129	129	100	100	0
Bdiaspc4_10515	2172815	2173021	207	68	hypothetical protein		NA	NA	NA	NA	NA	NA	NA				NA	NA	NA	NA	NA	NA	1	5	2	1.45	1	1	0.316667	2	4	1.13333			0	0	1	1	0	0	2	2	1	1	1	1
Bdiaspc4_10520	2173182	2173370	189	62	hypothetical protein		NA	NA	NA	NA	NA	NA	NA				NA	NA	NA	NA	NA	NA	0
Bdiaspc4_10525	2173700	2174596	897	298	glycine amidinotransferase		blr2071	100	0	0	298	0	100				blr2071	100	897	897	100	100	0
Bdiaspc4_10530	2174976	2175194	219	72	hypothetical protein		NA	NA	NA	NA	NA	NA	NA				NA	NA	NA	NA	NA	NA	0
Bdiaspc4_10535	2175393	2175644	252	83	hypothetical protein		bsr2072	100	0	1e-57	83	0	100				bsr2072	100	252	252	100	100	0
Bdiaspc4_10540	2176622	2176807	186	61	hypothetical protein		NA	NA	NA	NA	NA	NA	NA				NA	NA	NA	NA	NA	NA	1	12	1	6.26087	1	5	2.6087	1	7	3.65217	0.558299	0.999944	1	1	1	2	1	2	1	3	1	2	1	2
Bdiaspc4_10550	2179662	2180060	399	132	hypothetical protein		bll2075	100	0	2e-95	132	0	100				bll2075	100	399	399	100	100	0
Bdiaspc4_10555	2180161	2181225	1065	354	IS630 family transposase		blr1702, blr1716, blr1829, blr1911, blr2076, blr2165, bll4642, blr4868, blr7550, bll8293	100	0	0	354	0	100		bll8293:gene_in_200k_del_region		bll4642, bll8293, blr1702, blr2076, blr2165	100	1065	1065	100	100	0										5.17804	0.103254													0	0	0
Bdiaspc4_10560	2181570	2182883	1314	437	2-aminoethylphosphonate--pyruvate transaminase		blr2077	100	0	0	437	0	100				blr2077	100	1314	1314	100	100	0
Bdiaspc4_10570	2184155	2185213	1059	352	dihydrorhizobitoxine desaturase		blr2080	100	0	0	352	0	100				blr2080	100	1059	1059	100	100	0
Bdiaspc4_10575	2185210	2186025	816	271	gamma-glutamyl-gamma-aminobutyrate hydrolase family protein		blr2081	100	0	0	271	0	100				blr2081	100	816	816	100	100	0
Bdiaspc4_10580	2186078	2187058	981	326	DMT family transporter		blr2082	100	0	0	326	0	100				blr2082	100	981	981	100	100	0
Bdiaspc4_10585	2187055	2188341	1287	428	ATP-grasp domain-containing protein		blr2083	100	0	0	428	0	100				blr2083	100	1287	1287	100	100	0
Bdiaspc4_10590	2188341	2189678	1338	445	glutamine synthetase		blr2084	100	0	0	445	0	100				blr2084	100	1338	1338	100	100	0
Bdiaspc4_10595	2189836	2190171	336	111	hypothetical protein		NA	NA	NA	NA	NA	NA	NA				NA	NA	NA	NA	NA	NA	0
Bdiaspc4_10600	2190280	2191533	1254	417	porin family protein		bll2085	100	0	0	417	0	100				bll2085	100	1254	1254	100	100	0
Bdiaspc4_10605	2191813	2191980	168	55	hypothetical protein		bsl2086	100	0	5e-33	55	0	100				bsl2086	100	168	168	100	100	0
Bdiaspc4_10615	2192335	2192580	246	81	hypothetical protein		NA	NA	NA	NA	NA	NA	NA				NA	NA	NA	NA	NA	NA	0
Bdiaspc4_10620	2192651	2195461	2811	936	hypothetical protein		bll2087	100	0	0	936	0	100				bll2087	100	2811	2811	100	100	1	1	1	0.0353228	1	1	0.0353228	0	0	0			0	0	1	1	0	0	0	0	0	0	0	0
Bdiaspc4_10630	2195790	2196077	288	95	hypothetical protein		bsr2088	100	0	6e-67	95	0	100				bsr2088	100	288	288	100	100	0
Bdiaspc4_10635	2196074	2196547	474	157	hypothetical protein		blr2089	100	0	4e-115	157	0	100				blr2089	100	474	474	100	100	0
Bdiaspc4_10640	2196784	2197200	417	138	hypothetical protein		blr2090	100	0	3e-96	138	0	100				blr2090	100	417	417	100	100	0
Bdiaspc4_10645	2197218	2197805	588	195	aminodeoxychorismate/anthranilate synthase component II		bll2091	99.47	1	2e-136	187	0	100				bll2091	100	588	564	95.92	100	0
Bdiaspc4_10650	2197811	2199220	1410	469	aminodeoxychorismate synthase component I	pabB	bll2092	100	0	0	469	0	100				bll2092	100	1410	1410	100	100	1	1	1	0.0363196	1	1	0.0363196	0	0	0			0	0	1	1	0	0	0	0	0	0	0	0
[truncated: 6,350 more rows]
[truncated: 40 more columns]

## Sheet: B
							USDA 110 blastp hits										USDA 110 blastn hits						peptides and spectra (across all 6 runs and per condition)										DESeq2 analyses		peptide & spectral count per run												3b peptide & spectral count per run
locus_tag	start	end	length (bp)	length (aa)	product	gene name	blastp_hit	pident	mismatch	evalue	alignment_length	gaps	qcovs	frameshift?	202kb-deletion?	missense?	query	%id	qlen	rlen	qcov	rcov	protein-group size	spectra	peptides	abundance	peptides (oxic)	spectra (oxic)	abundance (oxic)	peptides (microoxic)	spectra (microoxic)	abudnace (microoxic)	log2FC	Padj	Oxic_repl.3.psm...all...peptides	Oxic_repl.3.psm...all...psms	Oxic_repl.1.psm...all...peptides	Oxic_repl.1.psm...all...psms	Oxic_repl.2.psm...all...peptides	Oxic_repl.2.psm...all...psms	Microoxic_repl.2.psm...all...peptides	Microoxic_repl.2.psm...all...psms	Microoxic_repl.1.psm...all...peptides	Microoxic_repl.1.psm...all...psms	Microoxic_repl.3.psm...all...peptides	Microoxic_repl.3.psm...all...psms	Oxic_repl.3.psm...all...peptides	Oxic_repl.3.psm...all...spectra	Oxic_repl.1.psm...all...peptides
Bdiaspc4_00050	9626	10318	693	230	peptidase		bll0087	100	0	8e-170	230	0	100				bll0087	100	693	693	100	100	1	4	2	0.45045	2	3	0.342342	1	1	0.108108			1	1	1	1	1	1	0	0	0	0	1	1
Bdiaspc4_00055	10318	11307	990	329	2-hydroxyacid dehydrogenase		bll0088	100	0	0	329	0	100				bll0088	100	990	990	100	100	1	130	17	7.45238	15	66	3.69048	15	64	3.7619	0.0457654	0.999944	15	26	12	17	13	23	15	26	12	20	12	18
Bdiaspc4_00065	12122	12937	816	271	ABC transporter ATP-binding protein		bll0090	100	0	0	271	0	100				bll0090	100	816	816	100	100	1	4	2	0.339056	2	3	0.240343	1	1	0.0987124			1	1	1	1	1	1	0	0	1	1	0	0
Bdiaspc4_00070	12948	13970	1023	340	ABC transporter substrate-binding protein		bll0091	100	0	0	340	0	100				bll0091	100	1023	1023	100	100	1	18	8	0.860681	7	13	0.609907	4	5	0.250774	-1.25135	0.999944	6	6	4	4	3	3	1	1	1	1	3	3
Bdiaspc4_00075	14124	14930	807	268	creatininase family protein		blr0092	100	0	0	268	0	100				blr0092	100	807	807	100	100	1	13	5	1.50397	5	10	1.17063	2	3	0.333333	-1.67998	0.999944	3	3	2	2	4	5	2	2	1	1	0	0
Bdiaspc4_00090	16836	18863	2028	675	hypothetical protein		blr0095	100	0	0	675	0	100				blr0095	100	2028	2028	100	100	1	169	24	4.56899	23	116	3.0062	20	53	1.56279	-1.03984	0.999944	20	53	3	3	21	60	15	24	14	17	10	12
Bdiaspc4_00095	19065	21140	2076	691	methyl-accepting chemotaxis protein		bll0096	100	0	0	691	0	100				bll0096	100	2076	2076	100	100	1	5	4	0.146912	4	4	0.118531	1	1	0.0283806			0	0	4	4	0	0	0	0	0	0	1	1
Bdiaspc4_00100	21384	22682	1299	432	HlyC/CorC family transporter		blr0097	100	0	0	432	0	100				blr0097	100	1299	1299	100	100	1	18	4	0.740196	4	11	0.446078	2	7	0.294118	-0.570145	0.999944	4	5	1	2	2	4	2	3	2	3	1	1
Bdiaspc4_00110	23272	24897	1626	541	FMN-binding glutamate synthase family protein		bll0099	100	0	0	541	0	100				bll0099	100	1626	1626	100	100	1	22	7	0.827451	6	11	0.409804	6	11	0.417647	0.104771	0.999944	6	7	2	2	1	2	5	5	3	4	2	2
Bdiaspc4_00115	25388	26161	774	257	ferredoxin--NADP reductase		bll0100	100	0	0	257	0	90				bll0100	100	774	855	100	90.53	1	41	10	3.15695	9	27	2.04484	7	14	1.11211	-0.851838	0.999944	8	10	9	12	5	5	3	4	3	5	5	5
Bdiaspc4_00120	26536	27465	930	309	RimK-like protein		blr0101	100	0	0	309	0	100				blr0101	100	930	930	100	100	1	6	1	0.533808	1	3	0.266904	1	3	0.266904			1	1	1	1	1	1	1	1	1	2	0	0
Bdiaspc4_00125	27672	28598	927	308	amino acid ABC transporter substrate-binding protein		bll0102	100	0	0	308	0	100				bll0102	100	927	927	100	100	1	11	3	0.588028	3	7	0.369718	2	4	0.21831	-0.70731	0.999944	2	2	3	3	2	2	1	1	1	1	2	2
Bdiaspc4_00135	30117	31118	1002	333	NADP-dependent oxidoreductase		blr0103	100	0	0	333	0	100				blr0103	100	1002	1002	100	100	1	19	5	1.42475	5	12	0.886288	3	7	0.538462	-0.679639	0.999944	3	4	4	4	3	4	2	2	2	2	3	3
Bdiaspc4_00140	31379	32230	852	283	hypothetical protein		blr0105	100	0	0	283	0	100				blr0105	100	852	852	100	100	1	14	4	0.961832	4	8	0.538168	3	6	0.423664	-0.262813	0.999944	4	4	3	4	0	0	2	2	0	0	3	4
Bdiaspc4_00150	32778	33920	1143	380	monooxygenase		blr0106	100	0	0	380	0	100				blr0106	100	1143	1143	100	100	1	5	1	0.153631	1	3	0.0921788	1	2	0.0614525			1	1	1	1	1	1	1	1	0	0	1	1
Bdiaspc4_00155	33917	35530	1614	537	benzoate-CoA ligase family protein		blr0107	100	0	0	537	0	100				blr0107	100	1614	1614	100	100	1	9	3	0.337349	2	4	0.148594	3	5	0.188755			2	3	1	1	0	0	2	2	2	2	1	1
Bdiaspc4_00165	36213	36845	633	210	maleylacetoacetate isomerase	maiA	bll0109	100	0	3e-152	210	0	100				bll0109	100	633	633	100	100	1	4	2	0.22043	1	2	0.107527	2	2	0.112903			1	1	0	0	1	1	0	0	1	1	1	1
Bdiaspc4_00170	37050	38090	1041	346	gentisate 1,2-dioxygenase	gtdA	blr0110	100	0	0	346	0	100				blr0110	100	1041	1041	100	100	1	10	4	0.587413	3	5	0.293706	4	5	0.293706	0.0640433	0.999944	2	2	2	2	1	1	4	4	1	1	0	0
Bdiaspc4_00185	39139	39912	774	257	ABC transporter ATP-binding protein		bll0112	100	0	0	257	0	100				bll0112	100	774	774	100	100	1	10	2	0.944206	2	7	0.656652	2	3	0.287554	-1.15651	0.999944	2	3	2	2	2	2	1	1	2	2	0	0
Bdiaspc4_00190	40024	41028	1005	334	ABC transporter substrate-binding protein		bll0113	100	0	0	334	0	100				bll0113	100	1005	1005	100	100	1	39	12	2.63087	12	30	2.07047	7	9	0.560403	-1.63735	0.999944	7	8	9	11	10	11	2	2	2	2	5	5
Bdiaspc4_00195	41072	42436	1365	454	FAD-dependent oxidoreductase		bll0114	100	0	0	454	0	100				bll0114	100	1365	1365	100	100	1	3	2	0.0796253	2	3	0.0796253	0	0	0			1	1	1	1	1	1	0	0	0	0	0	0
Bdiaspc4_00210	43786	44637	852	283	enoyl-CoA hydratase		bll0116	100	0	0	283	0	100				bll0116	100	852	852	100	100	1	22	6	1.43774	5	11	0.732075	6	11	0.70566	0.0842469	0.999944	3	3	2	2	5	6	3	3	4	4	4	4
Bdiaspc4_00215	44747	45721	975	324	ketopantoate reductase family protein		blr0117	100	0	0	324	0	100				blr0117	100	975	975	100	100	1	9	3	0.694915	2	4	0.311864	2	5	0.383051			2	2	0	0	2	2	1	2	1	2	1	1
Bdiaspc4_00220	45724	46449	726	241	alpha/beta hydrolase		bll0118	100	0	3e-176	241	0	100				bll0118	100	726	726	100	100	1	8	2	0.554585	1	3	0.222707	2	5	0.331878			1	1	0	0	1	2	2	3	1	1	1	1
Bdiaspc4_00250	50181	51320	1140	379	amidohydrolase/deacetylase family metallohydrolase		bll0125	100	0	0	379	0	100				bll0125	100	1140	1140	100	100	1	55	11	3.19944	8	20	1.17697	10	35	2.02247	0.883421	0.999944	5	5	7	10	5	5	8	11	8	14	7	10
Bdiaspc4_00270	52516	53472	957	318	tripartite tricarboxylate transporter substrate binding protein		bll0128	100	0	0	318	0	100				bll0128	100	957	957	100	100	1	14	6	0.90099	6	13	0.831683	1	1	0.0693069	-3.4834	0.849529	6	7	3	3	3	3	0	0	0	0	1	1
Bdiaspc4_00275	53519	53890	372	123	cupin domain-containing protein		bll0129	100	0	3e-88	123	0	100				bll0129	100	372	372	100	100	1	5	4	0.508475	4	4	0.432203	1	1	0.0762712			1	1	0	0	3	3	1	1	0	0	0	0
Bdiaspc4_00280	53919	54647	729	242	RraA family protein		bll0130	100	0	2e-173	242	0	100				bll0130	100	729	729	100	100	1	39	9	2.94884	8	19	1.41395	7	20	1.53488	0.157587	0.999944	6	6	4	4	6	9	7	8	5	6	5	6
Bdiaspc4_00290	56198	57235	1038	345	alpha/beta hydrolase		bll0132	100	0	0	345	0	100				bll0132	100	1038	1038	100	100	1	15	7	0.899054	7	12	0.769716	3	3	0.129338	-1.89584	0.999944	5	5	4	6	1	1	2	2	0	0	1	1
Bdiaspc4_00305	58417	59418	1002	333	2-dehydropantoate 2-reductase		bll0134	100	0	0	333	0	100				bll0134	100	1002	1002	100	100	1	3	2	0.312925	2	3	0.312925	0	0	0			1	1	1	1	1	1	0	0	0	0	0	0
Bdiaspc4_00310	59515	60198	684	227	DUF937 domain-containing protein		blr0135	100	0	5e-159	227	0	100				blr0135	100	684	684	100	100	1	55	6	6.17062	6	27	3.01896	6	28	3.15166	0.129939	0.999944	5	9	6	8	5	10	5	7	6	14	5	7
Bdiaspc4_00320	60608	61393	786	261	SDR family oxidoreductase		bll0137	100	0	0	261	0	100				bll0137	100	786	786	100	100	1	95	14	8.47718	14	44	3.85892	14	51	4.61826	0.30652	0.999944	10	16	12	17	9	11	12	19	11	15	11	17
Bdiaspc4_00325	61654	62718	1065	354	acyl-CoA dehydrogenase		blr0138	100	0	0	354	0	100				blr0138	100	1065	1065	100	100	1	24	5	1.60671	5	13	0.847561	4	11	0.759146	-0.143303	0.999944	5	6	4	4	3	3	3	5	3	3	3	3
Bdiaspc4_00330	62735	63895	1161	386	acyl-CoA dehydrogenase		blr0139	100	0	0	386	0	100				blr0139	100	1161	1161	100	100	1	23	10	0.829851	8	12	0.471642	8	11	0.358209	-0.00468973	0.999944	6	7	2	2	3	3	5	5	2	2	4	4
Bdiaspc4_00335	63913	64725	813	270	enoyl-CoA hydratase/isomerase family protein		blr0140	100	0	0	270	0	100				blr0140	100	813	813	100	100	1	44	9	2.58051	8	25	1.4661	8	19	1.11441	-0.301763	0.999944	7	10	6	6	7	9	7	7	6	6	6	6
Bdiaspc4_00350	67992	68783	792	263	enoyl-CoA hydratase		bll0143	100	0	0	263	0	100				bll0143	100	792	792	100	100	1	16	6	1.4766	6	11	1.02553	4	5	0.451064	-1.03881	0.999944	5	6	1	1	3	4	2	2	2	2	1	1
Bdiaspc4_00355	68938	70143	1206	401	ABC transporter substrate-binding protein		bll0144	100	0	0	401	0	100				bll0144	100	1206	1206	100	100	1	25	8	1.50146	7	13	0.801749	7	12	0.699708	0.0056706	0.999944	5	5	4	4	4	4	2	2	2	3	6	7
Bdiaspc4_00365	71325	72815	1491	496	Zn-dependent protease		blr0146	98.67	4	0	301	0	57	blr0147:frameshift_affected_gene, blr0146:frameshift_affected_gene			blr0146	99.93	1491	1593	100	93.66	1	19	8	0.79085	8	12	0.496732	4	7	0.294118	-0.739114	0.999944	2	2	5	5	4	5	4	6	1	1	0	0
Bdiaspc4_00375	74504	75664	1161	386	ubiquinol oxidase subunit II	cyoA	blr0149	100	0	0	386	0	100				blr0149	100	1161	1161	100	100	1	27	8	1.21798	8	19	0.896458	4	8	0.321526	-1.17197	0.999944	5	7	6	7	4	5	4	5	1	2	1	1
Bdiaspc4_00400	79482	80906	1425	474	sensor histidine kinase		blr0154	100	0	0	474	0	100				blr0154	100	1425	1425	100	100	1	4	3	0.169265	1	2	0.0935412	2	2	0.0757238			0	0	1	1	1	1	1	1	1	1	0	0
Bdiaspc4_00410	81672	82658	987	328	transcriptional regulator		bll0156	100	0	0	328	0	100				bll0156	100	987	987	100	100	1	90	12	5.47266	11	44	2.70703	12	46	2.76562	0.152893	0.999944	9	16	9	12	9	16	10	16	9	16	9	14
Bdiaspc4_00415	82805	83143	339	112	ferredoxin family protein		bll0157	100	0	4e-79	112	0	100				bll0157	100	339	339	100	100	1	20	5	2.06604	3	8	0.943396	5	12	1.12264	0.687001	0.999944	2	2	3	3	2	3	4	4	2	2	4	6
Bdiaspc4_00425	83555	86926	3372	1123	helicase		bll0159	100	0	0	1123	0	100				bll0159	100	3372	3372	100	100	1	196	29	3.68427	25	101	1.88596	26	95	1.79831	0.000462719	0.999944	24	43	17	28	16	30	22	37	19	35	16	23
Bdiaspc4_00435	87704	88582	879	292	DUF3108 domain-containing protein		bll0161	100	0	0	292	0	100				bll0161	100	879	879	100	100	1	4	3	0.192913	2	3	0.11811	1	1	0.0748031			2	2	1	1	0	0	0	0	1	1	0	0
Bdiaspc4_00445	89045	89353	309	102	50S ribosomal protein L28		blr0162	100	0	2e-69	102	0	100				blr0162	100	309	309	100	100	1	143	10	22	8	77	11.0625	9	66	10.9375	-0.142413	0.999944	8	23	7	29	6	25	8	15	5	31	7	20
Bdiaspc4_00495	95848	97356	1509	502	DUF2235 domain-containing protein		blr0172	100	0	0	502	0	100				blr0172	100	1509	1509	100	100	1	17	7	0.597753	6	9	0.305618	6	8	0.292135	-0.0993765	0.999944	3	3	6	6	0	0	4	5	2	2	1	1
Bdiaspc4_00515	98565	99677	1113	370	NADH:flavin oxidoreductase/NADH oxidase		bll0175	100	0	0	370	0	100				bll0175	100	1113	1113	100	100	1	76	15	3.5879	15	38	1.78674	13	38	1.80115	0.0990428	0.999944	13	19	8	8	11	11	13	15	10	13	9	10
Bdiaspc4_00530	101640	103547	1908	635	cobaltochelatase subunit CobT	cobT	bll0178	100	0	0	635	0	100				bll0178	100	1908	1908	100	100	1	103	23	3.02583	20	57	1.67897	21	46	1.34686	-0.218232	0.999944	17	20	14	16	14	21	11	12	15	18	15	16
Bdiaspc4_00540	103958	104956	999	332	cobaltochelatase subunit CobS	cobS	bll0180	100	0	0	332	0	88				bll0180	100	999	1134	100	88.1	1	126	16	8.63934	15	67	4.51475	15	59	4.12459	-0.105009	0.999944	14	18	12	25	10	24	12	18	9	23	10	18
Bdiaspc4_00555	107362	108456	1095	364	citrate synthase/methylcitrate synthase		blr0183	100	0	0	364	0	100				blr0183	100	1095	1095	100	100	1	5	4	0.334375	3	3	0.2	2	2	0.134375			2	2	0	0	1	1	1	1	1	1	0	0
Bdiaspc4_00560	108703	109335	633	210	molecular chaperone DnaJ		bll0184	100	0	6e-160	210	0	100				bll0184	100	633	633	100	100	1	13	3	1.63354	2	8	1.03727	3	5	0.596273	-0.611041	0.999944	2	2	2	3	2	3	2	2	2	2	1	1
Bdiaspc4_00570	109804	111108	1305	434	HlyC/CorC family transporter		bll0186	100	0	0	434	0	100				bll0186	100	1305	1305	100	100	1	6	3	0.224274	3	4	0.171504	1	2	0.0527704			1	1	2	2	1	1	1	1	0	0	1	1
Bdiaspc4_00575	111201	112349	1149	382	3-dehydroquinate synthase		bll0187	100	0	0	382	0	100				bll0187	100	1149	1149	100	100	1	27	11	1.4384	7	13	0.704871	8	14	0.733524	0.205659	0.999944	5	5	4	4	4	4	5	6	3	3	4	5
Bdiaspc4_00595	114455	115417	963	320	acetyl-CoA carboxylase carboxyltransferase subunit alpha		blr0191	100	0	0	320	0	100				blr0191	100	963	963	100	100	1	71	16	4.38889	16	34	2.09722	15	37	2.29167	0.204354	0.999944	10	11	12	14	8	9	12	15	11	12	9	10
Bdiaspc4_00620	120112	121329	1218	405	ABC transporter substrate-binding protein		bll0196	100	0	0	405	0	100				bll0196	100	1218	1218	100	100	1	16	8	0.730556	8	11	0.516667	5	5	0.213889	-1.0686	0.999944	5	5	1	1	5	5	3	3	2	2	0	0
Bdiaspc4_00630	122228	123742	1515	504	amidase		bll0198	100	0	0	504	0	100				bll0198	100	1515	1515	100	100	1	65	13	2.26022	13	33	1.10968	11	32	1.15054	0.0432568	0.999944	12	17	5	6	7	10	10	13	8	14	3	5
Bdiaspc4_00660	128071	130911	2841	946	protein translocase subunit SecA		bll0204	100	0	0	946	0	100				bll0204	100	2841	2841	100	100	1	236	47	4.62222	42	130	2.56491	37	106	2.05731	-0.205058	0.999944	38	52	30	41	25	37	31	43	25	35	24	28
Bdiaspc4_00665	131217	132188	972	323	peptidylprolyl isomerase		blr0205	100	0	0	323	0	100				blr0205	100	972	972	100	100	1	217	27	11.4545	23	120	6.26182	23	97	5.19273	-0.205102	0.999944	15	38	17	38	21	44	19	24	17	28	18	45
Bdiaspc4_00670	132291	133532	1242	413	bifunctional glutamate N-acetyltransferase/amino-acid N-acetyltransferase		blr0206	100	0	0	413	0	100				blr0206	100	1242	1242	100	100	1	149	31	6.81714	22	66	2.93429	31	83	3.88286	0.411044	0.999944	17	20	18	23	16	23	28	33	16	27	17	23
Bdiaspc4_00675	133538	133948	411	136	(deoxy)nucleoside triphosphate pyrophosphohydrolase		blr0207	100	0	3e-96	136	0	100				blr0207	100	411	411	100	100	1	4	3	0.403101	2	2	0.209302	2	2	0.193798			2	2	0	0	0	0	2	2	0	0	0	0
Bdiaspc4_00685	134168	135076	909	302	methyltransferase domain-containing protein		bll0208	100	0	0	302	0	100				bll0208	100	909	909	100	100	1	7	2	0.376812	2	3	0.148551	2	4	0.228261			1	1	1	1	1	1	0	0	2	2	1	2
Bdiaspc4_00695	136001	136276	276	91	glutaredoxin 3	grxC	bsr0210	100	0	2e-64	91	0	100				bsr0210	100	276	276	100	100	1	11	3	2.84884	1	4	1.30233	3	7	1.54651	0.938139	0.999944	1	2	1	1	1	1	1	1	2	2	3	4
Bdiaspc4_00700	136273	137151	879	292	carbon-nitrogen hydrolase family protein		blr0211	100	0	0	292	0	100				blr0211	100	879	879	100	100	1	80	18	4.79259	10	32	1.94815	17	48	2.84444	0.668834	0.999944	9	11	8	11	7	10	13	19	11	16	11	13
Bdiaspc4_00720	138948	139709	762	253	bifunctional 3-demethylubiquinone 3-O-methyltransferase/2-octaprenyl-6-hydroxy phenol methylase		bll0214	100	0	0	253	0	100				bll0214	100	762	762	100	100	1	17	7	1.02212	3	4	0.252212	7	13	0.769912	1.82125	0.999944	3	3	0	0	1	1	5	5	3	4	4	4
Bdiaspc4_00725	139730	140197	468	155	PH domain-containing protein		bll0215	100	0	6e-111	155	0	100				bll0215	100	468	468	100	100	1	6	2	0.438356	2	3	0.219178	2	3	0.219178			1	1	1	1	1	1	0	0	0	0	2	3
Bdiaspc4_00730	140373	141629	1257	418	aspartate kinase		blr0216	100	0	0	418	0	100				blr0216	100	1257	1257	100	100	1	195	24	9.4933	23	96	4.50938	24	99	4.98391	0.123783	0.999944	20	25	22	39	19	32	23	34	20	34	19	31
Bdiaspc4_00735	141918	144185	2268	755	phosphoenolpyruvate--protein phosphotransferase	ptsP	blr0217	100	0	0	755	0	100				blr0217	100	2268	2268	100	100	1	55	16	1.23288	13	26	0.578387	15	29	0.65449	0.23177	0.999944	7	9	9	10	6	7	13	15	7	9	5	5
Bdiaspc4_00740	144244	145329	1086	361	peptide chain release factor 1	prfA	blr0218	100	0	0	361	0	100				blr0218	100	1086	1086	100	100	1	34	9	2.19677	8	18	1.13548	8	16	1.06129	-0.0933514	0.999944	3	4	8	9	5	5	4	6	5	5	4	5
Bdiaspc4_00745	145326	146219	894	297	peptide chain release factor N(5)-glutamine methyltransferase	prmC	blr0219	100	0	0	297	0	100				blr0219	100	894	894	100	100	1	19	6	1.16357	5	9	0.553903	5	10	0.609665	0.202369	0.999944	2	2	3	3	4	4	4	4	4	5	1	1
Bdiaspc4_00750	146683	147471	789	262	DUF4167 domain-containing protein		blr0220	100	0	0	262	0	100				blr0220	100	789	789	100	100	1	96	7	12.0487	6	52	6.39381	6	44	5.65487	-0.163647	0.999944	6	13	4	15	5	24	6	14	4	16	3	14
Bdiaspc4_00755	147529	148269	741	246	class I SAM-dependent methyltransferase		bll0221	100	0	1e-178	246	0	100				bll0221	100	741	741	100	100	1	16	5	1.4	5	10	0.875556	2	6	0.524444	-0.653815	0.999944	3	3	4	4	3	3	1	1	2	3	2	2
Bdiaspc4_00760	148378	149145	768	255	hydroxyacylglutathione hydrolase	gloB	blr0222	100	0	0	255	0	100				blr0222	100	768	768	100	100	1	71	15	4.44017	13	37	2.40598	12	34	2.03419	-0.0232254	0.999944	10	17	8	11	8	9	10	13	10	11	10	10
Bdiaspc4_00775	150745	151470	726	241	acetoacetyl-CoA reductase	phbB	bll0225	100	0	1e-174	241	0	100				bll0225	100	726	726	100	100	1	147	18	10.1041	14	59	3.99548	18	88	6.1086	0.654164	0.999944	10	17	13	20	12	22	12	24	17	39	13	25
Bdiaspc4_00780	151721	152899	1179	392	acetyl-CoA C-acetyltransferase		bll0226	100	0	0	392	0	99				bll0226	100	1179	1185	100	99.49	1	812	26	49.0334	20	364	21.805	25	448	27.2284	0.375841	0.999944	18	94	18	114	19	156	23	107	19	196	19	145
Bdiaspc4_00785	153205	153798	594	197	polyhydroxyalkanoate synthesis repressor PhaR	phaR	blr0227	100	0	2e-144	197	0	100				blr0227	100	594	594	100	100	1	118	16	12.2216	14	69	7.26347	14	49	4.95808	-0.412655	0.999944	12	24	11	21	13	24	12	19	11	18	8	12
Bdiaspc4_00795	154699	155586	888	295	branched-chain amino acid aminotransferase		bll0229	100	0	0	295	0	97				bll0229	100	888	918	100	96.73	1	43	11	2.71429	10	22	1.38462	8	21	1.32967	0.0289529	0.999944	9	10	4	6	4	6	7	7	5	8	6	6
Bdiaspc4_00800	155770	156705	936	311	alpha/beta hydrolase		blr0230	100	0	0	311	0	100				blr0230	100	936	936	100	100	1	17	5	1.06122	4	9	0.578231	4	8	0.482993	-0.10265	0.999944	2	2	4	4	2	3	2	2	3	4	2	2
Bdiaspc4_00815	157502	158104	603	200	carboxymuconolactone decarboxylase family protein		bll0233	100	0	2e-146	200	0	100				bll0233	100	603	603	100	100	1	9	3	0.918033	3	6	0.579235	2	3	0.338798			3	3	1	1	2	2	2	2	1	1	0	0
Bdiaspc4_00820	158172	158759	588	195	alkylhydroperoxidase		bll0234	100	0	5e-143	195	0	100				bll0234	100	588	588	100	100	1	6	4	0.507692	3	5	0.410256	1	1	0.0974359			3	3	1	1	1	1	1	1	0	0	0	0
Bdiaspc4_00850	164262	164726	465	154	Lrp/AsnC family transcriptional regulator		bll0240	100	0	8e-111	154	0	100				bll0240	100	465	465	100	100	1	4	1	0.416	1	1	0.104	1	3	0.312			1	1	0	0	0	0	1	2	1	1	0	0
Bdiaspc4_00855	164890	165903	1014	337	aminocyclopropane-1-carboxylate deaminase/D-cysteine desulfhydrase family protein		blr0241	100	0	0	337	0	100				blr0241	100	1014	1014	100	100	1	203	26	11.4867	13	27	1.53667	26	176	9.95	2.79409	1.16754e-05	11	13	5	5	7	9	21	42	25	87	25	47
Bdiaspc4_00860	166108	168120	2013	670	DNA helicase RecQ	recQ	bll0242	100	0	0	670	0	100				bll0242	100	2013	2013	100	100	1	10	5	0.243902	4	7	0.15331	2	3	0.0905923	-1.13847	0.999944	2	2	3	3	2	2	1	1	1	1	1	1
Bdiaspc4_00875	170067	171368	1302	433	O-acetylhomoserine aminocarboxypropyltransferase/cysteine synthase		bll0245	100	0	0	433	0	100				bll0245	100	1302	1302	100	100	1	11	7	0.575064	7	11	0.575064	0	0	0	-4.20308	0.698226	5	6	2	2	3	3	0	0	0	0	0	0
Bdiaspc4_00880	171695	173269	1575	524	indoleacetamide hydrolase		bll0246	100	0	0	524	0	100				bll0246	100	1575	1575	100	100	1	74	17	2.95955	17	36	1.45618	16	38	1.50337	0.167798	0.999944	15	19	5	5	9	12	14	18	10	14	5	6
Bdiaspc4_00930	182501	184411	1911	636	PAS domain-containing sensor histidine kinase		blr0257	100	0	0	636	0	100				blr0257	100	1911	1911	100	100	1	11	3	0.393043	3	7	0.248696	2	4	0.144348	-0.743295	0.999944	0	0	2	3	3	4	0	0	2	2	1	2
Bdiaspc4_00935	184408	185079	672	223	DNA-binding response regulator		blr0258	100	0	5e-162	223	0	100				blr0258	100	672	672	100	100	1	11	3	1.06061	2	7	0.772727	2	4	0.287879	-0.730316	0.999944	2	2	2	2	2	3	2	2	1	1	1	1
Bdiaspc4_01150	232979	235891	2913	970	transcriptional regulator		blr0299	100	0	0	970	0	100				blr0299	100	2913	2913	100	100	1	8	4	0.157895	2	4	0.0772676	3	4	0.0806271			2	2	1	1	1	1	2	2	2	2	0	0
Bdiaspc4_01200	247207	248763	1557	518	ABC transporter substrate-binding protein		blr0308	100	0	0	518	0	100				blr0308	100	1557	1557	100	100	1	10	4	0.434694	4	8	0.357143	2	2	0.077551	-1.87956	0.999944	1	1	3	4	2	3	0	0	0	0	2	2
Bdiaspc4_01225	252675	253769	1095	364	rubrerythrin family protein		bll0313	100	0	0	364	0	100				bll0313	100	1095	1095	100	100	1	6	2	0.262997	2	3	0.131498	2	3	0.131498			0	0	1	1	2	2	0	0	2	2	1	1
Bdiaspc4_01235	256051	258003	1953	650	TAT-dependent nitrous-oxide reductase	nosZ	blr0315	100	0	0	650	0	100				blr0315	100	1953	1953	100	100	1	44	17	1.36598	6	10	0.316151	17	34	1.04983	1.82566	0.804829	3	3	2	2	4	5	16	18	10	12	4	4
Bdiaspc4_01295	268116	270221	2106	701	methyl-accepting chemotaxis protein		bll0326	100	0	0	701	0	100				bll0326	100	2106	2106	100	100	1	44	10	1.89822	9	26	1.01272	7	18	0.885496	-0.444898	0.999944	8	8	8	10	8	8	5	5	6	7	5	6
Bdiaspc4_01300	270505	272787	2283	760	methyl-accepting chemotaxis protein		bll0327	100	0	0	760	0	100				bll0327	100	2283	2283	100	100	1	4	3	0.217391	3	4	0.217391	0	0	0			2	2	1	1	1	1	0	0	0	0	0	0
Bdiaspc4_01315	275533	276231	699	232	DNA-binding response regulator		bll0330	100	0	4e-167	232	0	100				bll0330	100	699	699	100	100	1	2	2	0.122066	2	2	0.122066	0	0	0			1	1	1	1	0	0	0	0	0	0	0	0
Bdiaspc4_01320	276353	277036	684	227	DNA-binding response regulator		bll0331	100	0	3e-161	227	0	100				bll0331	100	684	684	100	100	1	20	5	1.52451	5	12	0.916667	4	8	0.607843	-0.51494	0.999944	3	3	4	5	3	4	2	2	4	4	2	2
Bdiaspc4_01325	277175	278482	1308	435	cytochrome C		bll0332	100	0	0	435	0	100				bll0332	100	1308	1308	100	100	1	158	19	7.54774	19	109	5.15075	13	49	2.39698	-1.06937	0.549451	15	27	19	43	16	39	9	14	12	16	13	19
Bdiaspc4_01330	278479	280227	1749	582	PQQ-dependent dehydrogenase, methanol/ethanol family		bll0333	100	0	0	582	0	100				bll0333	100	1749	1749	100	100	1	662	51	20.8247	48	434	13.6494	44	228	7.17531	-0.839138	0.103057	43	121	43	171	40	142	36	66	35	72	38	90
Bdiaspc4_01335	280601	281086	486	161	carbon monoxide dehydrogenase		bll0334	100	0	5e-117	161	0	100				bll0334	100	486	486	100	100	1	43	7	5.48322	7	23	2.85906	6	20	2.62416	-0.122159	0.999944	4	6	7	11	4	6	6	8	5	6	4	6
Bdiaspc4_01340	281319	282128	810	269	(2Fe-2S)-binding protein		blr0335	100	0	0	269	0	100				blr0335	100	810	810	100	100	1	162	13	11.5865	11	83	5.77637	11	79	5.81013	0.0200909	0.999944	10	28	9	34	8	21	9	27	9	25	11	27
Bdiaspc4_01345	282213	284555	2343	780	xanthine dehydrogenase family protein molybdopterin-binding subunit		blr0336	100	0	0	780	0	100				blr0336	100	2343	2343	100	100	1	597	45	16.3471	43	342	9.31956	40	255	7.02755	-0.337805	0.999944	38	98	39	111	39	133	35	76	32	88	34	91
Bdiaspc4_01350	284695	285495	801	266	xanthine dehydrogenase family protein subunit M		blr0337	100	0	0	266	0	100				blr0337	100	801	801	100	100	1	262	20	17.512	18	145	9.38	19	117	8.132	-0.233032	0.999944	16	36	16	50	17	59	19	35	17	45	16	37
Bdiaspc4_01355	285647	286813	1167	388	CoA transferase		blr0338	100	0	0	388	0	100				blr0338	100	1167	1167	100	100	1	15	3	1.15543	2	7	0.554252	3	8	0.601173	0.293904	0.999944	2	4	1	1	2	2	2	2	2	4	2	2
Bdiaspc4_01360	287058	288176	1119	372	4-hydroxyphenylpyruvate dioxygenase	hppD	bll0339	100	0	0	372	0	100				bll0339	100	1119	1119	100	100	1	81	15	4.04505	15	53	2.65766	12	28	1.38739	-0.825367	0.999944	13	23	13	15	12	15	9	10	9	10	7	8
Bdiaspc4_01375	289257	290528	1272	423	fumarylacetoacetase	fahA	bll0342	100	0	0	423	0	100				bll0342	100	1272	1272	100	100	1	25	7	1.25815	6	13	0.661654	5	12	0.596491	-0.0138999	0.999944	6	7	2	2	3	4	5	5	4	4	3	3
Bdiaspc4_01380	290661	292037	1377	458	homogentisate 1,2-dioxygenase		bll0343	100	0	0	458	0	100				bll0343	100	1377	1377	100	100	1	42	10	1.77471	9	21	0.891954	9	21	0.882759	0.106459	0.999944	9	12	4	5	4	4	9	11	5	5	5	5
Bdiaspc4_01385	292010	292966	957	318	MBL fold metallo-hydrolase		bll0344	100	0	0	318	0	100				bll0344	100	957	957	100	100	1	16	8	0.69258	5	8	0.325088	6	8	0.367491	0.122307	0.999944	4	5	1	1	2	2	2	2	3	3	3	3
Bdiaspc4_01395	293235	294863	1629	542	FAD-dependent oxidoreductase		bll0346	100	0	0	542	0	100				bll0346	100	1629	1629	100	100	1	8	5	0.232	4	5	0.146	3	3	0.086			4	4	0	0	1	1	2	2	0	0	1	1
Bdiaspc4_01420	297802	298671	870	289	N-acyl homoserine lactonase family protein		bll0351	100	0	0	289	0	100				bll0351	100	870	870	100	100	1	41	9	2.76772	9	25	1.66142	6	16	1.1063	-0.535124	0.999944	8	13	5	6	5	6	6	7	3	4	3	5
Bdiaspc4_01425	299017	300543	1527	508	tetratricopeptide repeat protein		blr0352	100	0	0	351	0	98	blr0352:frameshift_affected_gene			blr0353	100	1527	441	28.88	100	1	40	13	1.34279	10	27	0.919214	7	13	0.423581	-0.945821	0.999944	8	11	7	8	6	8	3	3	4	4	6	6
Bdiaspc4_01430	300610	301362	753	250	OmpA family protein		blr0354	100	0	0	250	0	100				blr0354	100	753	753	100	100	1	15	4	1.0812	4	11	0.807692	2	4	0.273504	-1.36277	0.999944	3	3	4	5	3	3	1	1	1	1	2	2
Bdiaspc4_01435	301521	302450	930	309	HlyD family efflux transporter periplasmic adaptor subunit		blr0355	100	0	0	309	0	100				blr0355	100	930	930	100	100	1	35	8	2.06294	8	17	0.961538	7	18	1.1014	0.186773	0.999944	7	7	4	4	6	6	6	7	4	4	6	7
Bdiaspc4_01440	302450	305596	3147	1048	efflux RND transporter permease subunit		blr0356	100	0	0	1048	0	100				blr0356	100	3147	3147	100	100	1	51	18	0.909183	14	29	0.540868	13	22	0.368315	-0.302467	0.999944	12	13	7	7	8	9	9	10	6	6	6	6
Bdiaspc4_01445	305612	306286	675	224	Crp/Fnr family transcriptional regulator		bll0357	100	0	5e-163	224	0	100				bll0357	100	675	675	100	100	1	2	2	0.126984	0	0	0	2	2	0.126984			0	0	0	0	0	0	0	0	0	0	2	2
Bdiaspc4_01455	308841	311288	2448	815	HAMP domain-containing protein		blr0359	100	0	0	815	0	100				blr0359	100	2448	2448	100	100	1	4	2	0.0995962	2	3	0.0820996	1	1	0.0174966			1	1	0	0	1	2	1	1	0	0	0	0
Bdiaspc4_01470	313960	314985	1026	341	LysM peptidoglycan-binding domain-containing protein		bll0362	100	0	0	341	0	100				bll0362	100	1026	1026	100	100	1	10	3	0.765273	3	8	0.59164	1	2	0.173633	-1.88345	0.999944	3	4	1	1	2	3	0	0	1	1	1	1
Bdiaspc4_01495	319927	321621	1695	564	FAD-binding protein		blr0367	100	0	0	564	0	100				blr0367	100	1695	1695	100	100	1	23	10	0.719124	10	16	0.498008	4	7	0.221116	-1.07936	0.999944	5	5	5	6	5	5	3	3	0	0	4	4
Bdiaspc4_01505	322376	323572	1197	398	lactonase family protein		blr0368	100	0	0	398	0	100				blr0368	100	1197	1197	100	100	1	3	1	0.277929	1	3	0.277929	0	0	0			1	1	1	1	1	1	0	0	0	0	0	0
Bdiaspc4_01515	324024	324926	903	300	HlyD family efflux transporter periplasmic adaptor subunit		blr0369	100	0	0	300	0	100				blr0369	100	903	903	100	100	1	22	6	1.70221	6	13	0.992647	4	9	0.709559	-0.438741	0.999944	5	6	3	3	4	4	4	4	2	3	2	2
Bdiaspc4_01525	326296	328161	1866	621	hypothetical protein		blr0371	100	0	0	621	0	100				blr0371	100	1866	1866	100	100	1	6	2	0.221223	2	4	0.147482	2	2	0.073741			1	1	0	0	2	3	1	1	1	1	0	0
Bdiaspc4_01530	328311	329033	723	240	thermonuclease family protein		blr0372	100	0	7e-179	240	0	100				blr0372	100	723	723	100	100	1	27	9	2.10152	8	13	1.05584	8	14	1.04569	0.243019	0.999944	8	11	1	1	1	1	6	8	3	3	3	3
Bdiaspc4_01535	329137	330324	1188	395	aminotransferase class V-fold PLP-dependent enzyme		blr0373	100	0	0	395	0	100				blr0373	100	1188	1188	100	100	1	158	22	7.80737	19	81	4.0255	20	77	3.78187	0.0187303	0.999944	15	28	15	25	14	28	15	23	16	27	14	27
Bdiaspc4_01555	333430	335535	2106	701	S9 family peptidase		blr0376	100	0	0	701	0	100				blr0376	100	2106	2106	100	100	1	119	32	3.20392	22	49	1.39152	31	70	1.8124	0.618311	0.999944	21	27	8	10	9	12	24	35	16	18	14	17
Bdiaspc4_01560	335582	336301	720	239	ribonuclease activity regulator RraA		bll0377	100	0	1e-177	239	0	100				bll0377	100	720	720	100	100	1	6	3	0.6	3	5	0.480952	1	1	0.119048			1	1	1	1	3	3	0	0	1	1	0	0
Bdiaspc4_01565	336401	338140	1740	579	dihydroxy-acid dehydratase		bll0378	100	0	0	579	0	100				bll0378	100	1740	1740	100	100	1	40	11	1.88605	10	21	1.02947	9	19	0.856582	-0.04855	0.999944	8	11	4	4	4	6	6	8	6	7	4	4
Bdiaspc4_01580	339774	340793	1020	339	ABC transporter substrate-binding protein		bll0381	100	0	0	339	0	100				bll0381	100	1020	1020	100	100	1	16	5	0.897436	4	12	0.644231	4	4	0.253205	-1.48961	0.999944	4	5	3	3	2	4	3	3	0	0	1	1
Bdiaspc4_01605	348270	348905	636	211	DNA-binding response regulator		bll0386	100	0	8e-153	211	0	100				bll0386	100	636	636	100	100	1	99	13	7.23711	13	55	4	13	44	3.23711	-0.22963	0.999944	13	20	10	16	11	19	10	13	10	16	11	15
Bdiaspc4_01615	349430	349933	504	167	response regulator		bll0388	100	0	2e-117	167	0	100				bll0388	100	504	504	100	100	1	9	3	0.944828	3	5	0.503448	1	4	0.441379			0	0	3	3	2	2	0	0	1	2	1	2
Bdiaspc4_01700	366068	366673	606	201	hypothetical protein		bll0405	100	0	8e-144	201	0	100				bll0405	100	606	606	100	100	1	5	1	0.889571	1	2	0.355828	1	3	0.533742			1	1	0	0	1	1	1	2	0	0	1	1
Bdiaspc4_01780	383183	383572	390	129	50S ribosomal protein L21	rplU	blr0420	100	0	9e-88	129	0	100				blr0420	100	390	390	100	100	1	50	6	6.09574	6	24	2.95745	6	26	3.1383	0.193127	0.999944	3	6	4	8	5	10	5	9	4	9	5	8
Bdiaspc4_01785	383670	383939	270	89	50S ribosomal protein L27		bsr0421	100	0	2e-60	89	0	100				bsr0421	100	270	270	100	100	1	37	3	11.6066	3	17	5.40984	3	20	6.19672	0.305185	0.999944	1	5	2	5	3	7	3	9	2	7	2	4
Bdiaspc4_01800	385929	386510	582	193	MaoC family dehydratase		blr0424	100	0	1e-142	193	0	100				blr0424	100	582	582	100	100	1	18	2	2.90244	2	8	1.26829	2	10	1.63415	0.411436	0.999944	2	2	2	4	2	2	2	3	2	3	2	4
Bdiaspc4_01805	386625	387665	1041	346	GTPase ObgE	obgE	blr0425	100	0	0	346	0	100				blr0425	100	1041	1041	100	100	1	35	9	2.19218	8	17	1.08143	8	18	1.11075	0.191725	0.999944	8	10	3	4	3	3	6	6	6	7	4	5
Bdiaspc4_01810	387899	389533	1635	544	phosphonate monoester hydrolase		blr0426	100	0	0	544	0	100				blr0426	100	1635	1635	100	100	1	13	8	0.477642	6	7	0.243902	5	6	0.23374	-0.0480211	0.999944	5	5	0	0	1	2	2	2	0	0	3	4
Bdiaspc4_01820	390771	391892	1122	373	glutamate 5-kinase		blr0428	100	0	0	373	0	100				blr0428	100	1122	1122	100	100	1	79	14	4.16049	14	38	1.89198	11	41	2.26852	0.205083	0.999944	12	14	11	13	10	11	8	10	11	16	11	15
Bdiaspc4_01825	392141	393448	1308	435	glutamate-5-semialdehyde dehydrogenase		blr0429	100	0	0	435	0	100				blr0429	100	1308	1308	100	100	1	27	7	1.61266	5	16	1.00759	6	11	0.605063	-0.424091	0.999944	5	9	3	4	3	3	3	3	4	4	4	4
Bdiaspc4_01830	393490	394116	627	208	nicotinate-nucleotide adenylyltransferase		blr0430	100	0	2e-151	208	0	100				blr0430	100	627	627	100	100	1	4	2	0.291429	2	2	0.165714	1	2	0.125714			1	1	1	1	0	0	1	1	1	1	0	0
Bdiaspc4_01835	394313	394669	357	118	ribosome silencing factor	rsfS	bsr0431	100	0	8e-70	98	0	100				bsr0431	100	357	297	83.19	100	1	7	2	0.851485	1	3	0.386139	2	4	0.465347			1	1	1	1	1	1	1	1	2	2	1	1
Bdiaspc4_01850	396626	397981	1356	451	S41 family peptidase		blr0434	100	0	0	451	0	100				blr0434	100	1356	1356	100	100	1	251	27	10.8937	25	138	6.06329	24	113	4.83038	-0.201509	0.999944	20	38	23	51	21	49	19	34	20	37	20	42
Bdiaspc4_01860	399428	399931	504	167	RNA pyrophosphohydrolase		blr0436	100	0	9e-122	167	0	100				blr0436	100	504	504	100	100	1	13	4	1.03597	4	7	0.568345	3	6	0.467626	-0.120819	0.999944	2	2	1	1	4	4	2	2	1	1	3	3
Bdiaspc4_01865	400036	400539	504	167	RNA pyrophosphohydrolase		blr0437	100	0	6e-122	167	0	100				blr0437	100	504	504	100	100	1	7	3	1.24138	2	5	0.834483	2	2	0.406897			2	2	1	1	1	2	1	1	1	1	0	0
Bdiaspc4_01870	400706	402352	1647	548	adenylate/guanylate cyclase domain-containing protein		bll0438	100	0	0	548	0	100				bll0438	100	1647	1647	100	100	1	16	5	0.675835	5	8	0.361493	4	8	0.314342	0.0534466	0.999944	2	2	1	2	3	4	2	2	3	5	1	1
Bdiaspc4_01875	402515	402922	408	135	ATP synthase F1 subunit epsilon	atpC	bll0439	100	0	4e-93	135	0	100				bll0439	100	408	408	100	100	1	78	7	11.7803	6	40	6.15152	7	38	5.62879	0.014417	0.999944	6	11	6	15	6	14	5	8	6	15	7	15
Bdiaspc4_01880	403009	404442	1434	477	F0F1 ATP synthase subunit beta	atpD	bll0440	100	0	0	477	0	100				bll0440	100	1434	1434	100	100	1	962	36	36.4676	34	476	18.0738	35	486	18.3937	0.113229	0.999944	33	134	33	158	32	184	34	130	32	188	32	168
Bdiaspc4_01885	404525	405397	873	290	F0F1 ATP synthase subunit gamma		bll0441	100	0	0	290	0	100				bll0441	100	873	873	100	100	1	232	18	17.504	17	124	9.33468	18	108	8.16935	-0.118777	0.999944	15	33	15	45	14	46	12	29	14	43	13	36
Bdiaspc4_01890	405572	407101	1530	509	F0F1 ATP synthase subunit alpha		bll0442	100	0	0	509	0	100				bll0442	100	1530	1530	100	100	1	727	38	26.0456	32	358	12.8975	38	369	13.1481	0.122214	0.999944	27	91	29	128	29	139	30	85	32	158	34	126
Bdiaspc4_01895	407101	407661	561	186	F0F1 ATP synthase subunit delta		bll0443	100	0	2e-127	186	0	100				bll0443	100	561	561	100	100	1	124	18	12.1986	16	61	6.17808	17	63	6.02055	0.13433	0.999944	15	20	12	20	12	21	12	18	14	24	13	21
Bdiaspc4_01905	409050	411260	2211	736	primosomal protein N'		bll0445	100	0	0	736	0	100				bll0445	100	2211	2211	100	100	1	8	4	0.223744	4	5	0.136986	2	3	0.086758			2	2	0	0	3	3	2	2	1	1	0	0
Bdiaspc4_01915	412439	413029	591	196	DUF4337 domain-containing protein		blr0447	100	0	8e-140	196	0	100				blr0447	100	591	591	100	100	1	40	5	3.29775	5	23	1.91573	5	17	1.38202	-0.348916	0.999944	4	8	4	7	5	8	3	7	4	5	4	5
Bdiaspc4_01930	415321	416721	1401	466	dihydrolipoyl dehydrogenase		bll0449	100	0	0	466	0	100				bll0449	100	1401	1401	100	100	1	186	28	7.00711	25	88	3.11611	26	98	3.891	0.251523	0.999944	21	31	19	31	18	26	20	29	19	32	20	37
Bdiaspc4_01935	416778	417539	762	253	SDR family oxidoreductase		bll0450	100	0	0	253	0	100				bll0450	100	762	762	100	100	1	27	7	2.07477	6	12	0.897196	6	15	1.17757	0.405847	0.999944	5	5	4	4	2	3	5	7	4	5	3	3
Bdiaspc4_01940	417593	418837	1245	414	2-oxoglutarate dehydrogenase complex dihydrolipoyllysine-residue succinyltransferase	odhB	bll0451	100	0	0	414	0	100				bll0451	100	1245	1245	100	100	1	252	30	13.9099	25	120	6.48169	29	132	7.42817	0.215313	0.999944	23	36	20	41	20	43	25	42	24	54	19	36
Bdiaspc4_01945	418997	421954	2958	985	2-oxoglutarate dehydrogenase E1 component		bll0452	100	0	0	985	0	100				bll0452	100	2958	2958	100	100	1	422	60	8.30903	51	223	4.40509	55	199	3.90394	-0.0777779	0.999944	48	79	40	76	37	68	49	67	41	74	38	58
Bdiaspc4_01950	422092	422976	885	294	succinate--CoA ligase subunit alpha	sucD	bll0453	100	0	0	294	0	100				bll0453	100	885	885	100	100	1	135	13	8.59108	13	64	4.10037	13	71	4.49071	0.24407	0.999944	11	23	11	23	10	18	11	23	13	23	12	25
Bdiaspc4_01955	423011	423490	480	159	DUF1579 domain-containing protein		bll0454	100	0	5e-117	159	0	100				bll0454	100	480	480	100	100	1	17	5	2.01418	4	9	1.08511	5	8	0.929078	-0.0904224	0.999944	3	3	2	2	4	4	3	3	3	3	2	2
Bdiaspc4_01960	423495	424691	1197	398	ADP-forming succinate--CoA ligase subunit beta		bll0455	100	0	0	398	0	100				bll0455	100	1197	1197	100	100	1	182	23	8.16022	20	90	3.98343	23	92	4.1768	0.12284	0.999944	17	29	18	30	20	31	19	31	19	28	19	33
Bdiaspc4_01965	424916	425884	969	322	malate dehydrogenase	mdh	bll0456	100	0	0	322	0	100				bll0456	100	969	969	100	100	1	425	31	22.7067	29	215	11.42	28	210	11.2867	0.0506639	0.999944	27	67	23	75	24	73	27	71	24	73	21	66
Bdiaspc4_01970	426147	427331	1185	394	cell division protein ZapE	zapE	bll0457	100	0	0	394	0	100				bll0457	100	1185	1185	100	100	1	17	4	0.792507	3	8	0.351585	4	9	0.440922	0.274045	0.999944	3	3	2	2	2	3	2	2	2	3	3	4
Bdiaspc4_01980	428145	428903	759	252	arylesterase		bll0459	100	0	0	252	0	100				bll0459	100	759	759	100	100	1	7	3	0.605809	2	4	0.33195	2	3	0.273859			1	1	2	2	1	1	0	0	0	0	2	3
Bdiaspc4_01985	428845	429567	723	240	ABC transporter ATP-binding protein		blr0460	100	0	1e-173	240	0	100				blr0460	100	723	723	100	100	1	32	5	3.36493	4	15	1.5782	5	17	1.78673	0.256576	0.999944	3	4	4	5	4	6	4	4	5	8	4	5
Bdiaspc4_01990	429564	432134	2571	856	FtsX-like permease family protein		blr0461	100	0	0	856	0	100				blr0461	100	2571	2571	100	100	1	13	6	0.290653	5	6	0.135723	4	7	0.15493	0.308801	0.999944	3	3	1	1	2	2	3	4	2	2	1	1
Bdiaspc4_01995	432359	433195	837	278	Bax inhibitor-1/YccA family protein		blr0462	100	0	0	278	0	100				blr0462	100	837	837	100	100	1	14	4	0.692884	3	4	0.172285	4	10	0.520599	1.38978	0.999944	1	1	2	2	1	1	3	4	4	4	2	2
Bdiaspc4_02000	433424	433954	531	176	N-acetyltransferase		blr0463	100	0	1e-127	176	0	100				blr0463	100	531	531	100	100	1	15	5	1.72222	5	10	1.07407	2	5	0.648148	-0.915573	0.999944	4	4	1	1	3	5	2	3	1	1	1	1
Bdiaspc4_02010	435194	435970	777	258	DUF1223 domain-containing protein		bll0465	100	0	0	258	0	100				bll0465	100	777	777	100	100	1	10	3	0.716102	3	9	0.635593	1	1	0.0805085	-2.96405	0.999944	3	4	2	3	2	2	0	0	0	0	1	1
Bdiaspc4_02015	436191	438911	2721	906	aconitate hydratase AcnA	acnA	bll0466	100	0	0	906	0	100				bll0466	100	2721	2721	100	100	1	630	65	14.216	55	280	6.27466	61	350	7.94132	0.410864	0.999944	49	99	39	86	36	95	46	110	46	129	43	111
Bdiaspc4_02035	440827	441618	792	263	heme ABC transporter permease		blr0469	100	0	0	263	0	100				blr0469	100	792	792	100	100	1	2	2	0.10757	0	0	0	2	2	0.10757			0	0	0	0	0	0	0	0	1	1	1	1
Bdiaspc4_02045	441797	442381	585	194	DsbE family thiol:disulfide interchange protein		blr0471	100	0	3e-141	194	0	100				blr0471	100	585	585	100	100	1	8	4	0.682081	2	4	0.358382	4	4	0.323699			1	1	2	2	1	1	2	2	1	1	1	1
Bdiaspc4_02055	443225	444172	948	315	signal recognition particle-docking protein FtsY	ftsY	bll0473	100	0	0	315	0	100				bll0473	100	948	948	100	100	1	15	6	0.906475	6	9	0.543165	3	6	0.363309	-0.478222	0.999944	3	3	3	3	2	3	2	2	1	1	3	3
Bdiaspc4_02060	444440	445096	657	218	RNA pseudouridine synthase		blr0474	100	0	5e-160	218	0	100				blr0474	100	657	657	100	100	1	10	5	0.763736	3	7	0.543956	3	3	0.21978	-1.08996	0.999944	3	3	2	2	2	2	1	1	0	0	2	2
Bdiaspc4_02075	447795	448670	876	291	diaminopimelate epimerase		bll0477	100	0	0	291	0	100				bll0477	100	876	876	100	100	1	13	8	0.915129	4	5	0.339483	6	8	0.575646	0.766976	0.999944	3	3	2	2	0	0	2	2	5	5	1	1
Bdiaspc4_02080	448906	449661	756	251	AraC family transcriptional regulator		blr0478	100	0	1e-178	251	0	100				blr0478	100	756	756	100	100	1	18	7	1.11404	7	12	0.758772	4	6	0.355263	-0.920676	0.999944	3	3	4	4	5	5	2	2	2	2	2	2
Bdiaspc4_02085	449658	450368	711	236	DUF541 domain-containing protein		blr0479	100	0	8e-168	236	0	100				blr0479	100	711	711	100	100	1	29	5	2.89954	5	13	1.30594	5	16	1.59361	0.411507	0.999944	5	8	2	2	2	3	5	9	2	3	2	4
Bdiaspc4_02095	452048	453595	1548	515	signal recognition particle protein		blr0481	99.81	1	0	515	0	82				blr0481	100	1548	1893	100	81.77	1	65	13	2.89391	11	31	1.30474	13	34	1.58916	0.214512	0.999944	9	9	9	12	8	10	11	13	8	11	8	10
Bdiaspc4_02100	453681	454013	333	110	30S ribosomal protein S16		blr0482	100	0	4e-75	110	0	100				blr0482	100	333	333	100	100	1	39	5	5.92958	3	19	2.85915	5	20	3.07042	0.163865	0.999944	2	6	3	7	2	6	3	7	2	6	4	7
Bdiaspc4_02105	454023	454544	522	173	ribosome maturation factor RimM	rimM	blr0483	100	0	1e-123	173	0	100				blr0483	100	522	522	100	100	1	28	7	3.21429	7	16	1.9026	5	12	1.31169	-0.319919	0.999944	6	6	6	6	4	4	4	5	3	3	4	4
Bdiaspc4_02120	456863	457630	768	255	tRNA (guanosine(37)-N1)-methyltransferase TrmD	trmD	blr0486	100	0	0	255	0	100				blr0486	100	768	768	100	100	1	3	2	0.244541	1	1	0.0960699	2	2	0.148472			0	0	1	1	0	0	1	1	1	1	0	0
Bdiaspc4_02125	457741	458121	381	126	50S ribosomal protein L19		blr0487	100	0	2e-87	126	0	100				blr0487	100	381	381	100	100	1	107	9	13.6392	8	60	7.58763	9	47	6.05155	-0.278845	0.999944	8	18	8	16	8	26	8	11	8	24	6	12
Bdiaspc4_02130	458449	459855	1407	468	3-isopropylmalate dehydratase large subunit	leuC	blr0488	100	0	0	468	0	100				blr0488	100	1407	1407	100	100	1	159	19	6.95823	17	74	3.31204	19	85	3.64619	0.294328	0.999944	16	27	12	21	13	26	18	27	16	28	15	30
Bdiaspc4_02140	460276	460809	534	177	hypothetical protein		bll0489	100	0	5e-119	177	0	100				bll0489	100	534	534	100	100	1	16	4	1.27879	3	7	0.581818	3	9	0.69697	0.471503	0.999944	3	6	0	0	1	1	3	6	2	3	0	0
Bdiaspc4_02160	462025	462351	327	108	hypothetical protein		bll0493	100	0	5e-75	108	0	100				bll0493	100	327	327	100	100	1	4	2	0.520833	1	1	0.135417	2	3	0.385417			0	0	1	1	0	0	0	0	0	0	2	3
Bdiaspc4_02165	462383	462886	504	167	metallopeptidase family protein		blr0494	100	0	2e-122	167	0	100				blr0494	100	504	504	100	100	1	6	2	0.544304	2	3	0.272152	2	3	0.272152			0	0	1	1	2	2	1	1	2	2	0	0
Bdiaspc4_02170	462968	463573	606	201	3-isopropylmalate dehydratase small subunit	leuD	blr0495	100	0	4e-149	201	0	100				blr0495	100	606	606	100	100	1	100	14	8.36	13	53	4.36	13	47	4	-0.0873787	0.999944	11	18	12	19	11	16	11	16	11	17	9	14
Bdiaspc4_02175	463655	464440	786	261	hypothetical protein		blr0496	100	0	0	261	0	100				blr0496	100	786	786	100	100	1	8	3	0.514286	2	4	0.273469	2	4	0.240816			2	2	1	1	1	1	2	2	1	1	1	1
Bdiaspc4_02185	464638	465102	465	154	hypothetical protein		blr0497	100	0	2e-111	154	0	100				blr0497	100	465	465	100	100	1	15	5	2.50407	1	1	0.0894309	5	14	2.41463	3.78745	0.619082	0	0	1	1	0	0	4	5	3	5	3	4
Bdiaspc4_02195	465788	466669	882	293	CoA ester lyase		bll0499	100	0	0	293	0	100				bll0499	100	882	882	100	100	1	54	13	3.70703	10	25	1.73047	13	29	1.97656	0.298502	0.999944	9	9	7	8	8	8	12	16	6	6	7	7
Bdiaspc4_02200	466781	467425	645	214	carbonic anhydrase		blr0500	100	0	5e-159	214	0	100				blr0500	100	645	645	100	100	1	13	6	1.13889	6	10	0.911111	3	3	0.227778	-1.64059	0.999944	6	6	2	2	2	2	3	3	0	0	0	0
Bdiaspc4_02205	467665	468699	1035	344	aspartate-semialdehyde dehydrogenase		bll0501	100	0	0	344	0	100				bll0501	100	1035	1035	100	100	1	187	23	11.5419	20	92	5.70323	21	95	5.83871	0.126439	0.999944	16	26	19	40	17	26	18	28	17	38	18	29
Bdiaspc4_02215	469752	470138	387	128	hypothetical protein		NA	NA	NA	NA	NA	NA	NA				NA	NA	NA	NA	NA	NA	1	44	6	5.83621	6	24	3.17241	6	20	2.66379	-0.176805	0.999944	4	7	5	9	5	8	4	6	5	7	5	7
Bdiaspc4_02220	470256	471368	1113	370	3-isopropylmalate dehydrogenase	leuB	bll0504	100	0	0	370	0	100				bll0504	100	1113	1113	100	100	1	189	24	9.42991	23	100	5.07165	22	89	4.35826	-0.0820595	0.999944	21	37	18	34	17	29	19	32	20	33	16	24
Bdiaspc4_02240	474503	475057	555	184	fasciclin domain-containing protein		bll0507	100	0	3e-130	184	0	100				bll0507	100	555	555	100	100	1	5	3	0.429448	1	1	0.0920245	3	4	0.337423			1	1	0	0	0	0	3	4	0	0	0	0
Bdiaspc4_02245	475371	476132	762	253	SDR family NAD(P)-dependent oxidoreductase		bll0508	100	0	0	253	0	100				bll0508	100	762	762	100	100	1	52	10	3.95197	9	29	2.27511	9	23	1.67686	-0.27023	0.999944	7	9	7	8	9	12	7	11	7	9	3	3
Bdiaspc4_02250	476233	477762	1530	509	malonyl-CoA synthase		blr0509	100	0	0	509	0	100				blr0509	100	1530	1530	100	100	1	103	22	3.25499	20	53	1.65188	21	50	1.6031	0.00594954	0.999944	17	19	13	15	16	19	14	17	14	17	15	16
Bdiaspc4_02280	481155	482990	1836	611	succinate dehydrogenase flavoprotein subunit		blr0514	100	0	0	611	0	100				blr0514	100	1836	1836	100	100	1	215	32	7.05851	26	103	3.4805	30	112	3.57801	0.207734	0.999944	22	35	19	39	16	29	23	39	22	39	21	34
Bdiaspc4_02285	483093	483875	783	260	succinate dehydrogenase iron-sulfur subunit		blr0515	100	0	0	260	0	100				blr0515	100	783	783	100	100	1	65	13	4.60619	11	28	1.93363	13	37	2.67257	0.50664	0.999944	10	15	6	7	6	6	11	17	9	10	8	10
Bdiaspc4_02300	488439	489296	858	285	FkbM family methyltransferase		blr0518	100	0	0	285	0	100				blr0518	100	858	858	100	100	1	41	9	3.39179	7	20	1.69403	8	21	1.69776	0.155867	0.999944	7	8	5	6	4	6	7	8	6	8	4	5
Bdiaspc4_02305	489321	489707	387	128	VOC family protein		blr0519	100	0	7e-91	128	0	100				blr0519	100	387	387	100	100	1	3	2	0.354839	2	2	0.233871	1	1	0.120968			2	2	0	0	0	0	1	1	0	0	0	0
Bdiaspc4_02315	490220	492457	2238	745	OmpA family protein		blr0521	100	0	0	745	0	100				blr0521	100	2238	2238	100	100	1	585	45	19.3732	37	289	9.44648	42	296	9.92676	0.117379	0.999944	32	90	30	89	34	110	36	76	33	126	29	94
Bdiaspc4_02320	492649	493986	1338	445	argininosuccinate synthase		bll0522	100	0	0	445	0	100				bll0522	100	1338	1338	100	100	1	163	25	6.97297	22	80	3.32678	25	83	3.64619	0.13941	0.999944	18	27	20	27	17	26	20	30	19	28	19	25
Bdiaspc4_02340	495674	496876	1203	400	23S rRNA (adenine(2503)-C(2))-methyltransferase RlmN	rlmN	bll0525	100	0	0	400	0	100				bll0525	100	1203	1203	100	100	1	44	16	2.2149	10	19	1.04585	15	25	1.16905	0.493092	0.999944	6	6	6	7	4	6	10	10	5	5	10	10
Bdiaspc4_02345	497071	497733	663	220	Invasion associated locus B family protein		bll0526	100	0	1e-158	220	0	100				bll0526	100	663	663	100	100	1	13	2	1.62927	2	7	0.84878	2	6	0.780488	-0.138657	0.999944	2	2	2	2	2	3	2	2	1	2	2	2
Bdiaspc4_02350	497850	498689	840	279	SDR family oxidoreductase		bll0527	100	0	0	279	0	100				bll0527	100	840	840	100	100	1	15	4	1.20623	1	5	0.40856	4	10	0.797665	1.08403	0.999944	1	1	1	2	1	2	1	2	3	4	2	4
Bdiaspc4_02355	498931	499905	975	324	NADPH:quinone oxidoreductase family protein		blr0528	99.69	1	0	324	0	100			blr0528:gene_in_missense_region	blr0528	99.9	975	975	100	100	1	83	16	5.08014	16	45	2.73519	15	38	2.34495	-0.144713	0.999944	13	18	14	16	10	11	9	9	13	15	13	14
Bdiaspc4_02380	503434	504879	1446	481	TRAP transporter substrate-binding protein		blr0533	100	0	0	481	0	100				blr0533	100	1446	1446	100	100	1	15	5	0.802784	2	6	0.354988	5	9	0.447796	0.635004	0.999944	2	2	1	2	1	2	4	5	3	4	0	0
Bdiaspc4_02405	509014	510459	1446	481	radical SAM protein		blr0538	100	0	0	481	0	100				blr0538	100	1446	1446	100	100	1	5	3	0.16	2	2	0.0917647	2	3	0.0682353			1	1	1	1	0	0	0	0	1	1	2	2
Bdiaspc4_02420	511239	513065	1827	608	translational GTPase TypA	typA	blr0540	100	0	0	608	0	100				blr0540	100	1827	1827	100	100	1	234	33	6.45506	29	116	3.18539	31	118	3.26966	0.11243	0.999944	28	41	22	37	21	38	29	46	22	37	22	35
Bdiaspc4_02425	513302	514549	1248	415	FAD-dependent oxidoreductase		blr0541	100	0	0	415	0	100				blr0541	100	1248	1248	100	100	1	4	3	0.296392	0	0	0	3	4	0.296392			0	0	0	0	0	0	2	2	1	1	1	1
Bdiaspc4_02460	519526	520062	537	178	inorganic pyrophosphatase		blr0548	100	0	2e-129	178	0	100				blr0548	100	537	537	100	100	1	88	18	12.8993	17	46	6.84564	16	42	6.05369	-0.0312669	0.999944	9	17	8	13	11	16	9	11	9	14	11	17
Bdiaspc4_02465	520196	521080	885	294	bifunctional methylenetetrahydrofolate dehydrogenase/methenyltetrahydrofolate cyclohydrolase		bll0549	100	0	0	294	0	100				bll0549	100	885	885	100	100	1	94	18	6.70896	14	45	3.27612	16	49	3.43284	0.220478	0.999944	13	18	10	14	11	13	11	16	11	16	12	17
Bdiaspc4_02475	521451	521741	291	96	YggT family protein		bsl0551	100	0	2e-60	96	0	100				bsl0551	100	291	291	100	100	1	4	2	0.489362	2	2	0.244681	2	2	0.244681			0	0	2	2	0	0	0	0	0	0	2	2
Bdiaspc4_02485	522132	522944	813	270	enoyl-CoA hydratase		bll0552	100	0	0	270	0	100				bll0552	100	813	813	100	100	1	11	4	0.645418	3	5	0.290837	3	6	0.354582	0.381157	0.999944	2	3	0	0	2	2	2	3	1	1	2	2
Bdiaspc4_02495	523977	524756	780	259	SDR family oxidoreductase		bll0554	100	0	0	259	0	100				bll0554	100	780	780	100	100	1	22	5	1.59211	4	7	0.5	5	15	1.09211	1.17717	0.999944	2	2	3	3	2	2	4	5	4	6	4	4
Bdiaspc4_02500	524984	525472	489	162	TerB family tellurite resistance protein		bll0555	100	0	5e-115	162	0	100				bll0555	100	489	489	100	100	1	16	3	2.17881	3	8	1.11921	3	8	1.0596	0.108749	0.999944	3	4	1	1	3	3	2	2	3	3	3	3
Bdiaspc4_02505	525697	527106	1410	469	adenylate/guanylate cyclase domain-containing protein		bll0556	100	0	0	469	0	100				bll0556	100	1410	1410	100	100	1	39	11	1.39024	10	20	0.733925	7	19	0.656319	0.0359342	0.999944	8	10	6	6	4	4	5	5	6	7	6	7
Bdiaspc4_02510	527157	528524	1368	455	cytochrome P450		bll0557	100	0	0	455	0	100				bll0557	100	1368	1368	100	100	1	8	3	0.214976	3	6	0.166667	1	2	0.0483092			1	2	2	2	2	2	0	0	1	1	1	1
Bdiaspc4_02515	528559	529962	1404	467	hydrolase		bll0558	100	0	0	467	0	100				bll0558	100	1404	1404	100	100	1	29	10	1.39529	9	17	0.865882	7	12	0.529412	-0.426132	0.999944	5	6	6	6	5	5	5	7	3	3	2	2
Bdiaspc4_02535	532870	533925	1056	351	polysaccharide deacetylase family protein		blr0562	100	0	0	351	0	100				blr0562	100	1056	1056	100	100	1	9	3	0.7375	3	3	0.23125	2	6	0.50625			1	1	1	1	1	1	2	2	2	3	1	1
Bdiaspc4_02550	534802	536544	1743	580	hypothetical protein		bll0564	100	0	0	580	0	100				bll0564	100	1743	1743	100	100	1	82	20	3.68834	17	47	2.09943	16	35	1.58891	-0.347026	0.999944	12	14	11	16	13	17	14	16	8	10	7	9
Bdiaspc4_02555	536581	537792	1212	403	hypothetical protein		bll0565	100	0	0	403	0	100				bll0565	100	1212	1212	100	100	1	39	12	2.50949	9	21	1.39566	9	18	1.11382	-0.151334	0.999944	6	7	5	6	5	8	7	8	4	7	3	3
Bdiaspc4_02560	537882	538628	747	248	uroporphyrinogen-III synthase		bll0566	100	0	6e-180	248	0	100				bll0566	100	747	747	100	100	1	45	11	3.68142	10	23	1.93805	9	22	1.74336	0.0190398	0.999944	8	8	7	7	7	8	6	7	8	9	6	6
Bdiaspc4_02565	538780	539853	1074	357	tRNA (adenosine(37)-N6)-threonylcarbamoyltransferase complex transferase subunit TsaD	tsaD	blr0567	100	0	0	357	0	100				blr0567	100	1074	1074	100	100	1	31	8	2.01187	7	17	1.12463	6	14	0.88724	-0.196574	0.999944	5	6	5	5	5	6	3	3	6	7	3	4
Bdiaspc4_02570	540042	541022	981	326	glycerol-3-phosphate dehydrogenase (NAD(P)(+))		blr0568	100	0	0	326	0	100				blr0568	100	981	981	100	100	1	28	8	1.68671	7	14	0.851266	7	14	0.835443	0.0928824	0.999944	7	7	4	4	2	3	5	5	5	6	2	3
Bdiaspc4_02575	541141	541587	447	148	EVE domain-containing protein		blr0569	100	0	3e-108	148	0	100				blr0569	100	447	447	100	100	1	37	7	3.37097	6	18	1.58871	7	19	1.78226	0.159947	0.999944	5	5	6	6	5	7	6	7	5	6	6	6
[truncated: 2,968 more rows]
[truncated: 40 more columns]

## Sheet: C
							USDA 110 blastp hits										USDA 110 blastn hits						peptides and spectra (across all 6 runs and per condition)										DESeq2 analyses		peptide & spectral count per run												3b peptide & spectral count per run
[truncated: 2,901 more rows]
[truncated: 40 more columns]

[truncated: 3 more sheets: D, E, F]
