# Supplementary material for: An Integrated Systems Approach Unveils New Aspects of Microoxia-Mediated Regulation in Bradyrhizobium diazoefficiens
Source: Front Microbiol. 2019 May 7;10:924. doi: 10.3389/fmicb.2019.00924 (PMC6515984; doi:10.3389/fmicb.2019.00924)
Supplement: Supplementary Table S4 — List of the 91 B. diazoefficiens microoxia-induced genes (log2 fold change ≥ 1; i.e., FC ≥ 2) whose corresponding protein product was not induced under microoxic conditions compared to oxic conditions (log2 FC ≤ 0.5 or multiple testing corrected p-value ≥ 0.9). [file Table_4.XLSX]

## Sheet: Supplementary Table_S4
Supplementary Table S4. List of the 91 B. diazoefficiens microoxia-induced genes (log2 fold change ≥ 1; i.e., FC ≥ 2) whose corresponding protein product was not induced under microoxic conditions compared to oxic conditions (log2 FC ≤ 0.5 or multiple testing corrected p-value ≥ 0.9).
Locus_taga	Productb	Gene namec	Queryd	log2 FC (proteomics)e	FC (proteomics)f	Padj (proteomics)g	FC (transcriptomics)h	Phobius signal peptidei	Phobius TM domainsj	Final classk	Psortb localizationl	SignalPm	TMHMMn
Bdiaspc4_00115	ferredoxin--NADP reductase		bll0100	-0.851838	0.554079	0.999944	2.17				Cytoplasmic
Bdiaspc4_00375	ubiquinol oxidase subunit II	cyoA	blr0149	-1.17197	0.443814	0.999944	3.89	yes	2	transmembrane	CytoplasmicMembrane		3
Bdiaspc4_00515	NADH:flavin oxidoreductase/NADH oxidase		bll0175	0.0990428	1.07106	0.999944	2.438				Cytoplasmic
Bdiaspc4_00540	cobaltochelatase subunit CobS	cobS	bll0180	-0.105009	0.929799	0.999944	2.546				Cytoplasmic
Bdiaspc4_00695	glutaredoxin 3	grxC	bsr0210	0.938139	1.91605	0.999944	2.661				Unknown
Bdiaspc4_00700	carbon-nitrogen hydrolase family protein		blr0211	0.668834	1.58979	0.999944	2.233				Cytoplasmic
Bdiaspc4_01380	homogentisate 1,2-dioxygenase		bll0343	0.106459	1.07658	0.999944	2.042				Unknown
Bdiaspc4_01965	malate dehydrogenase	mdh	bll0456	0.0506639	1.03574	0.999944	2.034				Cytoplasmic
Bdiaspc4_02010	DUF1223 domain-containing protein		bll0465	-2.96405	0.128154	0.999944	2.344	yes		secreted	Unknown		1
Bdiaspc4_03140	bifunctional nicotinamidase/pyrazinamidase		bll0677	-0.00185313	0.998716	0.999944	2.02	yes		membrane-anchored	Cytoplasmic	yes	1
Bdiaspc4_03425	heat-shock protein Hsp20		bll0729	0.528277	1.44221	0.999944	2.277				Cytoplasmic
Bdiaspc4_03825	NAD-dependent succinate-semialdehyde dehydrogenase		blr0807	0.413584	1.33199	0.999944	3.375				Cytoplasmic
Bdiaspc4_03855	pirin family protein		bll0813	0.540139	1.45411	0.999944	2.247				CytoplasmicMembrane
Bdiaspc4_05335	phosphate ABC transporter substrate-binding protein PstS	pstS	blr1091	-0.150349	0.901032	0.999944	3.363	yes		secreted	Unknown	yes	1
Bdiaspc4_05915	5-aminolevulinate synthase	hemA	bll1200	0.669972	1.59104	0.999944	5.419				Cytoplasmic
Bdiaspc4_06410	CoA synthetase		bll1293	0.414331	1.33268	0.999944	2.345				Cytoplasmic
Bdiaspc4_06590	aspartate ammonia-lyase		blr1326	0.0925004	1.06622	0.999944	2.45				Cytoplasmic
Bdiaspc4_06925	DUF4175 family protein		blr1387	-0.122966	0.918298	0.999944	2.012	yes		secreted	Unknown	yes	1
Bdiaspc4_07135	LLM class flavin-dependent oxidoreductase		blr1420	0.0765065	1.05446	0.999944	2.39				CytoplasmicMembrane
Bdiaspc4_07425	adenylyl-sulfate kinase	cysC	bll1475	-0.162855	0.893256	0.999944	2.361				Cytoplasmic
Bdiaspc4_07430	sulfate adenylyltransferase subunit 2		bll1476	0.794138	1.73404	0.999944	3.515				Cytoplasmic
Bdiaspc4_07435	uroporphyrinogen-III C-methyltransferase	cobA	blr1477	0.509722	1.42378	0.999944	2.966				Cytoplasmic
Bdiaspc4_07440	DUF2849 domain-containing protein		blr1478	0.972745	1.96257	0.999944	4.07				Unknown
Bdiaspc4_07445	nitrite/sulfite reductase		blr1479	0.186865	1.13829	0.999944	2.944				Cytoplasmic
Bdiaspc4_07450	DUF934 domain-containing protein		blr1480	0.402875	1.32214	0.999944	2.919				Cytoplasmic
Bdiaspc4_07670	type I glyceraldehyde-3-phosphate dehydrogenase	gap	bll1523	0.236219	1.1779	0.999944	2.187				Cytoplasmic
Bdiaspc4_11305	copper resistance protein		bll2209	-0.634476	0.644175	0.999944	4.674	yes		secreted	Unknown	yes
Bdiaspc4_11315	TolC family protein		bll2211	0.0709955	1.05044	0.999944	8.094	yes		secreted	Cytoplasmic	yes
Bdiaspc4_12555	zinc metalloprotease HtpX	htpX	blr2450	0.667773	1.58862	0.999944	2.65		4	transmembrane	CytoplasmicMembrane		3
Bdiaspc4_12655	MoxR family ATPase		bll2465	0.156456	1.11455	0.999944	2.134				Cytoplasmic
Bdiaspc4_12770	dienelactone hydrolase family protein		blr2487	0.0342408	1.02402	0.999944	2.567				Cytoplasmic
Bdiaspc4_13215	FAD-binding oxidoreductase		bll2569	0.256297	1.19441	0.999944	2.041				Cytoplasmic
Bdiaspc4_14150	(2Fe-2S)-binding protein		bll2737	-0.125351	0.916781	0.999944	2.198				Cytoplasmic
Bdiaspc4_14260	nitrogen fixation protein FixK	fixK2	bll2757	-3.73035	0.0753447	0.665185	4.566				Cytoplasmic
Bdiaspc4_14630	enoyl-CoA hydratase/isomerase family protein		bll2830	-0.208875	0.865211	0.999944	2.012				CytoplasmicMembrane
Bdiaspc4_14815	hypothetical protein		blr2865	0.168599	1.12397	0.999944	2.279				Cytoplasmic
Bdiaspc4_15040	amino acid ABC transporter substrate-binding protein		bll2909	-0.00174304	0.998793	0.999944	2.738	yes		secreted	Unknown	yes	1
Bdiaspc4_15230	enoyl-CoA hydratase		bll2946	-0.136676	0.909613	0.999944	3.438				Cytoplasmic
Bdiaspc4_15480	B12-binding domain-containing radical SAM protein		blr2995	0.0905452	1.06477	0.999944	2.464				CytoplasmicMembrane
Bdiaspc4_15835	class II aldolase/adducin family protein		bll3065	0.225258	1.16899	0.999944	3.988				Cytoplasmic
Bdiaspc4_16450	alanine dehydrogenase	ald	blr3179	0.36574	1.28854	0.999944	11.07				Cytoplasmic
Bdiaspc4_17330	ABC transporter substrate-binding protein		blr3353	0.915453	1.88616	0.999944	2.032	yes		secreted	CytoplasmicMembrane		1
Bdiaspc4_17360	alpha/beta hydrolase		bll3359	-0.0910252	0.938855	0.999944	2.267				Unknown
Bdiaspc4_17505	SDR family oxidoreductase		bll3388	-1.77987	0.291211	0.999944	2.868				Cytoplasmic
Bdiaspc4_17700	ABC transporter substrate-binding protein		bll3426	0.572961	1.48757	0.999944	2.457	yes		secreted	Unknown	yes
Bdiaspc4_20235	hypothetical protein		bll3909	0.401169	1.32058	0.999944	2.106		1	transmembrane	CytoplasmicMembrane		1
Bdiaspc4_20315	hypothetical protein		bsr3925	0.991296	1.98797	0.999944	2.341				Unknown
Bdiaspc4_21495	hypothetical protein		blr4151	0.437309	1.35408	0.999944	2.913	yes		secreted	CytoplasmicMembrane	yes
Bdiaspc4_21525	ArgE/DapE family deacylase		blr4156	0.680474	1.60267	0.999944	2.989				Cytoplasmic
Bdiaspc4_21710	alpha/beta hydrolase		bll4189	0.532461	1.44639	0.999944	3.826				Cytoplasmic
Bdiaspc4_21885	L,D-transpeptidase		blr4219	-0.148995	0.901878	0.999944	2.81	yes		secreted	Unknown	yes
Bdiaspc4_22220	BA14K family protein		bll4278	0.740657	1.67094	0.999944	2.141	yes		secreted	CytoplasmicMembrane
Bdiaspc4_22805	3-deoxy-7-phosphoheptulonate synthase		bll4389	0.25701	1.195	0.999944	2.205				Cytoplasmic
Bdiaspc4_22860	glutathione S-transferase		bll4398	0.460994	1.37649	0.999944	2.231				Cytoplasmic
Bdiaspc4_23115	alpha-2-macroglobulin family protein		blr4438	0.784369	1.72234	0.999944	2.33	yes		secreted	CytoplasmicMembrane	yes
Bdiaspc4_25280	hypothetical protein		bll4817	-0.158362	0.896042	0.999944	2.798		1	transmembrane	Unknown		1
Bdiaspc4_26175	porin		bll4983	0.475052	1.38997	0.999944	3.28	yes		secreted	Extracellular	yes
Bdiaspc4_26465	porphobilinogen synthase	hemB	blr5037	0.393182	1.31329	0.999944	2.164				Unknown
Bdiaspc4_26470	RDD family protein		blr5038	0.729862	1.65848	0.999944	2.183		3	transmembrane	CytoplasmicMembrane		3
Bdiaspc4_26895	LLM class flavin-dependent oxidoreductase		blr5116	0.779443	1.71647	0.999944	2.381				CytoplasmicMembrane
Bdiaspc4_27070	aldo/keto reductase		blr5149	-0.358772	0.779828	0.999944	2.178				Cytoplasmic
Bdiaspc4_27090	ATP-dependent Clp protease ATP-binding subunit ClpA	clpA	bll5153	0.0658251	1.04668	0.999944	2.205				Cytoplasmic
Bdiaspc4_27105	phasin family protein		bll5155	0.695936	1.61993	0.999944	2.563				Unknown
Bdiaspc4_27965	peroxiredoxin		blr5308	-0.0739385	0.950041	0.999944	2.336				Cytoplasmic
Bdiaspc4_28140	indolepyruvate ferredoxin oxidoreductase family protein		bll5338	0.135454	1.09844	0.999944	2.19				Cytoplasmic
Bdiaspc4_28675	serine hydrolase		blr5441	0.398509	1.31814	0.999944	3.05				CytoplasmicMembrane
Bdiaspc4_29030	hypothetical protein		bll5500	-0.363603	0.777221	0.999944	2.084	yes		secreted	Unknown	yes	1
Bdiaspc4_29300	phospholipase		blr5550	0.0872264	1.06233	0.999944	2.092				Unknown
Bdiaspc4_30610	fumarate hydratase		bll5796	0.184488	1.13641	0.999944	2.147				Cytoplasmic
Bdiaspc4_30865	flagellum biosynthesis repressor protein FlbT		blr5847	0.905123	1.8727	0.999944	2.008				Cytoplasmic
Bdiaspc4_35230	hypothetical protein		blr6682	0.679926	1.60206	0.999944	2.319	yes		secreted	Unknown	yes
Bdiaspc4_35560	4Fe-4S dicluster domain-containing protein		blr6742	0.148094	1.1081	0.999944	2.364				Cytoplasmic
Bdiaspc4_35565	2-oxoacid:acceptor oxidoreductase subunit alpha		blr6743	0.39763	1.31734	0.999944	2.042				Cytoplasmic
Bdiaspc4_35635	PrkA family serine protein kinase		bll6756	0.0297268	1.02082	0.999944	4.938				Cytoplasmic
Bdiaspc4_36395	MetQ/NlpA family ABC transporter substrate-binding protein		bll6903	0.0555331	1.03924	0.999944	2.518	yes		secreted	CytoplasmicMembrane	yes
Bdiaspc4_36945	M20 family peptidase		blr7006	0.66228	1.58258	0.999944	4.8				Cytoplasmic
Bdiaspc4_37165	peptide-methionine (R)-S-oxide reductase	msrB	blr7044	0.581501	1.49641	0.999944	2.283				Cytoplasmic
Bdiaspc4_37695	ATP-dependent metallopeptidase FtsH/Yme1/Tma family protein		bll7146	-0.0103778	0.992832	0.999944	2.246	yes	1	secreted	CytoplasmicMembrane		2
Bdiaspc4_38310	bifunctional proline dehydrogenase/L-glutamate gamma-semialdehyde dehydrogenase PutA	putA	blr7261	0.323761	1.25159	0.999944	2.049				Cytoplasmic
Bdiaspc4_39015	phasin		bll7395	-0.049864	0.966027	0.999944	2.547				Cytoplasmic
Bdiaspc4_39040	phosphoglycerate dehydrogenase		bll7401	0.284117	1.21766	0.999944	3.688				Cytoplasmic
Bdiaspc4_39045	phosphoserine transaminase		bll7402	0.380962	1.30221	0.999944	3.939				Cytoplasmic
Bdiaspc4_39150	aldo/keto reductase		blr7422	0.46188	1.37734	0.999944	2.659				Cytoplasmic
Bdiaspc4_39320	6,7-dimethyl-8-ribityllumazine synthase		bll7452	0.776456	1.71292	0.999944	5.659				CytoplasmicMembrane
Bdiaspc4_39340	tautomerase		bsl7456	0.502265	1.41644	0.999944	2.145				Cytoplasmic
Bdiaspc4_39770	hypothetical protein		bll7538	-0.135942	0.910075	0.999944	2.524	yes		secreted	Unknown	yes	1
Bdiaspc4_41070	acetoacetate decarboxylase		bll7763	0.94892	1.93043	0.999944	2.055				Cytoplasmic
Bdiaspc4_41300	acetyl-CoA C-acyltransferase		blr7806	0.523775	1.43771	0.999944	2.114				Cytoplasmic
Bdiaspc4_41340	proline hydroxylase		blr7814	-0.598149	0.660601	0.999944	3.187				Cytoplasmic
Bdiaspc4_41360	pimeloyl-CoA dehydrogenase large subunit	pimC	bll7818	0.2138	1.15974	0.999944	2.031				Cytoplasmic
Bdiaspc4_41880	Asp-tRNA(Asn)/Glu-tRNA(Gln) amidotransferase GatCAB subunit A		bll7917	0.800273	1.74143	0.999944	2.231				Cytoplasmic
a Nomenclature of B. diazoefficiens 110spc4 genes according to the NCBI annotation (GenBank acc. # CP032617); this work. Genes shaded in grey were validated in western blot experiments.
b Protein/gene product according to the NCBI annotation (GenBank acc. # CP032617); this work.
c Gene name according to the NCBI annotation (GenBank acc. # CP032617) except for fixK2; this work.
d Best blast hit in the B. diazoefficiens USDA 110 genome (Kaneko et al., 2002; GenBank acc. # NC_004463.1; RefSeq annotation from January 2016).
e Log2 fold change (FC) values as obtained by DESeq2 from the comparison of wild-type cells grown microoxically (0.5% O2) in comparison with those of cells grown oxically in proteomics experiments.
f FC values from the comparison of wild-type cells grown microoxically (0.5% O2) in comparison with those of cells grown oxically in proteomics experiments. Values were calculated by applying the inverse Log (=2^) to the values in column "E".
g Adjusted p-value (p-value after multiple testing correction) as obtained by DESeq2 from the comparison of wild-type cells grown microoxically (0.5% O2) in comparison with those of cells grown oxically in proteomics experiments.
h FC values from the comparison of wild-type cells grown microoxically (0.5% O2) in comparison with those of cells grown oxically in transcriptomics experiments (Pessi et al., 2007).
i Signal peptide predicted by Phobius v1.01 ('yes' if any).
j Number of transmembrane domains predicted by Phobius v1.01.
k Final classification (transmembrane, secreted, membrane-anchored) of a protein (for details see the Materials and Methods section).
l Subcellular localization predicted by PSORTb (Yu et al., 2010).
m Signal peptides predicted by SignalP v4.1 ('yes' if any).
n Transmembrane spanning helices predicted by TMHMM v2.0.
